# Supplementary material for: Diets with and without edible cricket support a similar level of diversity in the gut microbiome of dogs
Source: PeerJ. 2019 Sep 10;7:e7661. doi: 10.7717/peerj.7661 (PMC6743483; doi:10.7717/peerj.7661)
Supplement: Supplemental Information 1 — The raw ASV table contains one sample which was dropped from all analyses due to a highly divergent community relative to other samples. The rarefied ASV table is subsampled to a depth of 26,679 reads per sample. [file peerj-07-7661-s001.zip]

Archive with 4 entries (3 files):
- rarefied-asv-table.tsv
- raw-asv-table.csv
- __MACOSX/
- __MACOSX/._raw-asv-table.csv
