# Supplementary material for: Diets with and without edible cricket support a similar level of diversity in the gut microbiome of dogs
Source: PeerJ. 2019 Sep 10;7:e7661. doi: 10.7717/peerj.7661 (PMC6743483; doi:10.7717/peerj.7661)
Supplement: Supplemental Information 1 — The raw ASV table contains one sample which was dropped from all analyses due to a highly divergent community relative to other samples. The rarefied ASV table is subsampled to a depth of 26,679 reads per sample. [file peerj-07-7661-s001.zip › raw-asv-table.csv]

Feature ID	13489-Day29	13150-Day0	13150-Day14	13150-Day29	13178-Day0	13178-Day14	13178-Day29	13193-Day0	13193-Day14	13193-Day29	13210-Day0	13210-Day14	13210-Day29	13237-Day0	13237-Day14	13237-Day29	13243-Day0	13243-Day14	13243-Day29	13279-Day0	13279-Day14	13279-Day29	13290-Day0	13290-Day14	13290-Day29	13293-Day0	13293-Day14	13293-Day29	13303-Day0	13303-Day14	13303-Day29	13324-Day0	13324-Day14	13324-Day29	13326-Day0	13326-Day14	13326-Day29	13370-Day0	13370-Day14	13370-Day29	13429-Day0	13429-Day14	13429-Day29	13434-Day0	13434-Day14	13434-Day29	13489-Day0	13489-Day14	13490-Day0
00472692e22561563ca3b6155da8292d	0.0	0.0	0.0	0.0	0.0	0.0	0.0	0.0	0.0	0.0	0.0	0.0	0.0	0.0	0.0	0.0	0.0	0.0	0.0	0.0	0.0	0.0	0.0	0.0	0.0	0.0	0.0	0.0	0.0	0.0	0.0	0.0	0.0	0.0	0.0	0.0	0.0	0.0	0.0	0.0	0.0	0.0	0.0	0.0	0.0	0.0	0.0	0.0	0.0
00e664ff85ca9220bb56d45bfb2fd90b	0.0	0.0	13.0	14.0	0.0	21.0	0.0	10.0	0.0	16.0	0.0	0.0	0.0	0.0	0.0	0.0	0.0	0.0	0.0	26.0	0.0	0.0	14.0	0.0	0.0	72.0	0.0	0.0	0.0	0.0	0.0	0.0	0.0	0.0	0.0	0.0	0.0	0.0	0.0	0.0	13.0	0.0	0.0	36.0	0.0	0.0	0.0	0.0	0.0
0233c704751ca8f0583fb0b8533f8564	0.0	0.0	0.0	0.0	0.0	0.0	0.0	0.0	0.0	0.0	0.0	0.0	0.0	0.0	0.0	18.0	0.0	0.0	0.0	0.0	0.0	0.0	0.0	0.0	0.0	0.0	0.0	0.0	0.0	0.0	0.0	0.0	0.0	0.0	0.0	0.0	0.0	0.0	0.0	0.0	0.0	0.0	0.0	0.0	0.0	0.0	0.0	0.0	0.0
02b4317d07dfa2d4bcf0b885431ba6ce	0.0	0.0	49.0	225.0	0.0	0.0	0.0	101.0	115.0	0.0	0.0	227.0	149.0	0.0	0.0	0.0	0.0	52.0	0.0	0.0	0.0	0.0	0.0	0.0	0.0	0.0	0.0	0.0	0.0	0.0	0.0	0.0	0.0	0.0	0.0	0.0	0.0	0.0	0.0	0.0	0.0	0.0	125.0	0.0	216.0	59.0	0.0	0.0	0.0
035719a880b439f1bddf5573265e631f	0.0	0.0	0.0	0.0	0.0	0.0	0.0	59.0	0.0	0.0	0.0	0.0	0.0	0.0	0.0	0.0	0.0	0.0	0.0	0.0	0.0	0.0	0.0	0.0	0.0	0.0	0.0	0.0	0.0	0.0	0.0	0.0	0.0	0.0	0.0	0.0	0.0	0.0	0.0	0.0	0.0	0.0	0.0	0.0	0.0	0.0	0.0	0.0	0.0
0397317f3cc7850bea755cba77d5a697	0.0	0.0	0.0	0.0	0.0	0.0	0.0	0.0	0.0	0.0	0.0	0.0	0.0	0.0	0.0	2.0	0.0	0.0	0.0	0.0	0.0	0.0	0.0	0.0	0.0	0.0	0.0	0.0	0.0	0.0	0.0	0.0	0.0	0.0	0.0	0.0	0.0	0.0	0.0	0.0	0.0	0.0	0.0	0.0	0.0	0.0	0.0	0.0	0.0
039b55af3f78721e8ded7864c1006751	0.0	60.0	0.0	0.0	0.0	161.0	227.0	36.0	72.0	6.0	0.0	12.0	0.0	11.0	25.0	20.0	31.0	59.0	13.0	31.0	59.0	73.0	62.0	46.0	29.0	110.0	146.0	354.0	49.0	39.0	256.0	7.0	0.0	0.0	0.0	0.0	42.0	11.0	146.0	18.0	0.0	0.0	92.0	0.0	163.0	84.0	0.0	0.0	15.0
03dc314a20a7b2ee0d90d01ffd242275	0.0	0.0	0.0	0.0	0.0	0.0	0.0	0.0	0.0	20.0	0.0	5.0	0.0	0.0	0.0	0.0	0.0	0.0	0.0	0.0	0.0	0.0	0.0	0.0	0.0	0.0	0.0	0.0	0.0	0.0	0.0	0.0	0.0	0.0	0.0	0.0	0.0	0.0	0.0	0.0	0.0	0.0	0.0	22.0	0.0	0.0	0.0	0.0	0.0
040e76434e7d972c9d8183bf7aad267c	0.0	0.0	0.0	0.0	0.0	0.0	0.0	0.0	0.0	0.0	0.0	0.0	0.0	0.0	0.0	0.0	0.0	0.0	0.0	0.0	0.0	0.0	0.0	0.0	0.0	0.0	0.0	0.0	15.0	0.0	0.0	15.0	0.0	0.0	0.0	0.0	0.0	0.0	0.0	0.0	0.0	0.0	0.0	0.0	0.0	0.0	0.0	0.0	0.0
04675dd1c74bce631528657ffb40197e	0.0	0.0	0.0	0.0	0.0	0.0	0.0	0.0	0.0	0.0	0.0	0.0	64.0	0.0	0.0	0.0	0.0	0.0	0.0	0.0	0.0	0.0	0.0	0.0	0.0	0.0	0.0	13.0	0.0	0.0	0.0	0.0	0.0	0.0	164.0	0.0	0.0	0.0	0.0	0.0	0.0	0.0	0.0	0.0	103.0	0.0	0.0	0.0	0.0
049be901d5ba311e45c1c28c71fc554b	0.0	0.0	0.0	0.0	0.0	0.0	0.0	0.0	0.0	0.0	0.0	0.0	0.0	0.0	0.0	0.0	0.0	0.0	0.0	0.0	0.0	0.0	0.0	0.0	0.0	0.0	0.0	0.0	0.0	0.0	0.0	0.0	0.0	0.0	0.0	0.0	0.0	0.0	0.0	0.0	0.0	0.0	0.0	0.0	0.0	0.0	0.0	0.0	0.0
04edaa963304c466674c30f9f9bb087e	0.0	0.0	0.0	0.0	0.0	0.0	0.0	0.0	0.0	0.0	0.0	15.0	11.0	0.0	0.0	0.0	0.0	0.0	0.0	0.0	0.0	0.0	0.0	0.0	0.0	0.0	0.0	0.0	0.0	0.0	0.0	0.0	0.0	0.0	0.0	0.0	0.0	0.0	0.0	0.0	0.0	0.0	0.0	0.0	0.0	0.0	0.0	0.0	0.0
05681d96aa4b0db9d3c53baab925d131	0.0	0.0	0.0	0.0	0.0	0.0	0.0	0.0	0.0	0.0	0.0	0.0	0.0	0.0	0.0	0.0	0.0	0.0	0.0	0.0	55.0	0.0	0.0	0.0	0.0	0.0	0.0	0.0	0.0	0.0	0.0	0.0	0.0	0.0	0.0	0.0	0.0	0.0	0.0	0.0	0.0	0.0	0.0	0.0	0.0	0.0	0.0	0.0	0.0
05c25fe3c577e8c2f14cfa29433c8c02	0.0	0.0	0.0	0.0	0.0	0.0	0.0	0.0	0.0	0.0	0.0	0.0	0.0	0.0	0.0	0.0	0.0	0.0	0.0	0.0	0.0	0.0	0.0	0.0	0.0	0.0	0.0	0.0	0.0	0.0	0.0	0.0	0.0	0.0	0.0	0.0	0.0	4.0	0.0	0.0	0.0	0.0	0.0	0.0	0.0	0.0	0.0	0.0	0.0
0725f8152ebb7245f9889514f718045f	0.0	0.0	0.0	0.0	61.0	62.0	457.0	0.0	0.0	0.0	0.0	0.0	0.0	0.0	0.0	0.0	0.0	0.0	0.0	0.0	0.0	0.0	0.0	0.0	0.0	0.0	0.0	0.0	0.0	0.0	0.0	0.0	0.0	0.0	0.0	0.0	0.0	0.0	0.0	0.0	0.0	0.0	0.0	0.0	0.0	0.0	0.0	0.0	0.0
077aa223cc008b156ccdbe0bd8316966	0.0	0.0	0.0	0.0	0.0	0.0	0.0	0.0	0.0	0.0	0.0	0.0	0.0	0.0	0.0	0.0	0.0	0.0	0.0	0.0	0.0	0.0	0.0	0.0	0.0	0.0	0.0	0.0	0.0	0.0	0.0	0.0	0.0	0.0	0.0	0.0	0.0	0.0	0.0	0.0	0.0	0.0	0.0	0.0	0.0	0.0	0.0	0.0	0.0
07bbae60db6f3486111e0b9846b2a520	0.0	0.0	63.0	68.0	0.0	53.0	0.0	76.0	0.0	71.0	0.0	52.0	0.0	0.0	0.0	0.0	0.0	0.0	0.0	81.0	0.0	0.0	60.0	0.0	0.0	74.0	0.0	0.0	0.0	0.0	0.0	0.0	0.0	0.0	0.0	0.0	0.0	0.0	0.0	0.0	64.0	0.0	0.0	44.0	0.0	0.0	0.0	0.0	0.0
08a0cf376add32f3f4b57ec1e82a7a27	1825.0	5663.0	6007.0	10327.0	4676.0	3078.0	3232.0	7331.0	5468.0	2786.0	1863.0	1780.0	8302.0	656.0	911.0	3138.0	1070.0	574.0	1105.0	12724.0	3129.0	2274.0	8916.0	2828.0	3697.0	14039.0	3700.0	830.0	1408.0	499.0	5506.0	3049.0	2590.0	1487.0	9840.0	9931.0	2172.0	7030.0	7868.0	4333.0	4217.0	2550.0	4028.0	8105.0	1513.0	3113.0	5543.0	1938.0	5919.0
08bd43071a06abf56df235fca6655bea	61.0	30.0	0.0	0.0	0.0	199.0	183.0	0.0	240.0	51.0	0.0	90.0	224.0	17.0	171.0	241.0	66.0	314.0	141.0	0.0	0.0	0.0	56.0	24.0	0.0	0.0	144.0	182.0	14.0	124.0	122.0	18.0	24.0	155.0	207.0	45.0	105.0	18.0	0.0	43.0	0.0	0.0	0.0	0.0	0.0	0.0	0.0	0.0	24.0
08bdc6c81f6b9daab3d132b54e1d45bc	0.0	0.0	0.0	0.0	0.0	0.0	0.0	0.0	0.0	0.0	0.0	0.0	0.0	0.0	0.0	0.0	0.0	0.0	0.0	0.0	0.0	0.0	0.0	0.0	0.0	0.0	0.0	0.0	0.0	0.0	0.0	0.0	0.0	0.0	0.0	0.0	0.0	0.0	0.0	0.0	0.0	0.0	15.0	0.0	0.0	0.0	0.0	0.0	0.0
0916a01a69f1b94ec97461244f58ed01	0.0	0.0	0.0	0.0	0.0	0.0	0.0	0.0	0.0	0.0	0.0	0.0	0.0	0.0	0.0	0.0	0.0	0.0	0.0	0.0	0.0	0.0	0.0	0.0	0.0	0.0	0.0	0.0	0.0	0.0	0.0	0.0	0.0	0.0	0.0	0.0	0.0	0.0	0.0	0.0	0.0	0.0	0.0	0.0	0.0	0.0	0.0	0.0	0.0
09e1413103119a73eca06f4467f4457e	0.0	0.0	0.0	0.0	91.0	933.0	2852.0	0.0	0.0	0.0	0.0	0.0	0.0	0.0	0.0	0.0	0.0	0.0	0.0	0.0	0.0	0.0	0.0	0.0	0.0	0.0	0.0	0.0	0.0	0.0	0.0	0.0	0.0	0.0	0.0	0.0	0.0	0.0	0.0	0.0	0.0	0.0	0.0	0.0	0.0	0.0	0.0	0.0	0.0
0a8b0ae70a3fb359d4fc3cbe297bb98a	0.0	0.0	0.0	0.0	0.0	0.0	0.0	0.0	5.0	0.0	0.0	0.0	18.0	0.0	4.0	0.0	0.0	0.0	0.0	0.0	10.0	0.0	0.0	0.0	0.0	0.0	0.0	0.0	0.0	0.0	0.0	0.0	0.0	0.0	0.0	0.0	0.0	0.0	0.0	0.0	0.0	0.0	25.0	0.0	0.0	0.0	0.0	0.0	0.0
0b87a4638ae4a7ee49f3a0a6d08cc20e	0.0	0.0	0.0	0.0	0.0	0.0	0.0	0.0	0.0	0.0	0.0	0.0	0.0	0.0	0.0	0.0	0.0	0.0	0.0	0.0	0.0	0.0	0.0	0.0	0.0	0.0	0.0	0.0	0.0	0.0	0.0	0.0	0.0	0.0	0.0	0.0	0.0	0.0	0.0	0.0	0.0	0.0	0.0	0.0	0.0	0.0	0.0	0.0	0.0
0ba92b5d91ba43524ebc6ea1ae7c5a73	0.0	0.0	0.0	0.0	0.0	0.0	0.0	22.0	54.0	0.0	0.0	31.0	21.0	0.0	0.0	0.0	0.0	16.0	0.0	0.0	0.0	0.0	0.0	0.0	20.0	0.0	0.0	73.0	11.0	0.0	17.0	0.0	0.0	0.0	0.0	0.0	0.0	0.0	0.0	0.0	0.0	0.0	0.0	0.0	0.0	0.0	0.0	0.0	0.0
0c78ff772bec45d92826d50202347528	0.0	0.0	0.0	0.0	0.0	0.0	0.0	0.0	0.0	0.0	0.0	0.0	0.0	0.0	0.0	0.0	0.0	0.0	0.0	0.0	0.0	0.0	0.0	0.0	0.0	0.0	0.0	0.0	0.0	0.0	0.0	0.0	0.0	0.0	0.0	0.0	0.0	0.0	0.0	0.0	0.0	0.0	0.0	0.0	0.0	0.0	0.0	0.0	0.0
0d22e7b5b7769c8e8a7b8678d630c9e8	0.0	0.0	0.0	0.0	0.0	0.0	0.0	0.0	0.0	0.0	0.0	0.0	0.0	0.0	0.0	0.0	0.0	0.0	0.0	0.0	0.0	0.0	0.0	0.0	0.0	0.0	0.0	0.0	0.0	0.0	0.0	33.0	0.0	4.0	0.0	0.0	0.0	0.0	0.0	0.0	0.0	0.0	0.0	0.0	0.0	0.0	0.0	0.0	0.0
0d27784339fa9255939acf28702e4025	0.0	0.0	0.0	0.0	0.0	9.0	0.0	0.0	0.0	5.0	0.0	0.0	0.0	0.0	0.0	0.0	0.0	0.0	20.0	0.0	0.0	0.0	0.0	0.0	0.0	0.0	0.0	0.0	0.0	0.0	0.0	0.0	0.0	0.0	0.0	0.0	0.0	60.0	105.0	17.0	0.0	0.0	0.0	0.0	0.0	0.0	0.0	0.0	0.0
0db7e0cbdc068af88ec3bb6cdecaaa3c	0.0	0.0	0.0	0.0	5.0	0.0	0.0	0.0	0.0	0.0	0.0	0.0	0.0	0.0	0.0	0.0	0.0	0.0	0.0	0.0	0.0	0.0	0.0	0.0	0.0	0.0	0.0	0.0	0.0	0.0	0.0	0.0	0.0	0.0	0.0	0.0	0.0	0.0	0.0	0.0	0.0	0.0	0.0	0.0	0.0	0.0	0.0	0.0	0.0
0de5e35ca756afdfe2aa8e4233692286	158.0	0.0	0.0	0.0	0.0	0.0	81.0	0.0	0.0	0.0	0.0	0.0	0.0	0.0	0.0	74.0	0.0	6.0	0.0	0.0	0.0	0.0	0.0	0.0	0.0	0.0	0.0	0.0	0.0	0.0	0.0	0.0	0.0	0.0	0.0	0.0	42.0	0.0	0.0	0.0	0.0	0.0	0.0	0.0	0.0	0.0	0.0	200.0	0.0
0def2bc0c606b4aa0bae64c866ed87f8	0.0	0.0	0.0	0.0	0.0	0.0	0.0	0.0	0.0	0.0	0.0	0.0	0.0	0.0	0.0	0.0	0.0	0.0	0.0	0.0	0.0	0.0	0.0	0.0	0.0	0.0	0.0	0.0	0.0	0.0	0.0	0.0	0.0	0.0	0.0	0.0	0.0	0.0	0.0	0.0	0.0	0.0	0.0	0.0	0.0	0.0	0.0	0.0	0.0
0df6c802966e8670279671824da4f10a	0.0	9.0	0.0	0.0	0.0	0.0	0.0	252.0	0.0	0.0	0.0	0.0	0.0	71.0	22.0	0.0	105.0	0.0	0.0	18.0	512.0	0.0	11.0	0.0	0.0	56.0	0.0	0.0	6.0	0.0	0.0	451.0	0.0	0.0	73.0	0.0	0.0	22.0	0.0	0.0	238.0	0.0	0.0	90.0	0.0	0.0	17.0	0.0	264.0
0e1ea7565047ba21d28abc1cdefa0b29	0.0	0.0	0.0	0.0	0.0	0.0	0.0	0.0	0.0	0.0	0.0	0.0	0.0	0.0	0.0	0.0	0.0	0.0	0.0	0.0	0.0	0.0	0.0	0.0	0.0	0.0	0.0	0.0	0.0	0.0	0.0	0.0	0.0	0.0	0.0	0.0	0.0	0.0	0.0	0.0	0.0	0.0	0.0	0.0	0.0	0.0	0.0	0.0	0.0
0e3e4513e61848ed7e032f1ddbc6f42e	0.0	35.0	39.0	192.0	0.0	17.0	67.0	0.0	10.0	15.0	20.0	0.0	5.0	0.0	0.0	0.0	0.0	0.0	0.0	30.0	72.0	0.0	132.0	0.0	10.0	102.0	9.0	7.0	0.0	0.0	0.0	0.0	0.0	0.0	0.0	0.0	0.0	11.0	0.0	0.0	6.0	19.0	0.0	0.0	7.0	0.0	0.0	0.0	0.0
0e946c1f69e5e0d9ad68a03b2bf71d81	2280.0	736.0	1267.0	573.0	472.0	1048.0	3219.0	323.0	540.0	996.0	560.0	492.0	35.0	51.0	278.0	362.0	77.0	125.0	84.0	223.0	1059.0	261.0	1008.0	1185.0	674.0	57.0	445.0	1443.0	29.0	277.0	497.0	38.0	47.0	227.0	0.0	0.0	516.0	1140.0	85.0	209.0	20.0	321.0	29.0	691.0	1865.0	992.0	808.0	1479.0	1716.0
0f12fddaec6ccbdebbd17af760cbba0b	25.0	0.0	0.0	0.0	0.0	0.0	0.0	0.0	0.0	0.0	0.0	0.0	0.0	6.0	0.0	0.0	0.0	0.0	0.0	0.0	0.0	0.0	0.0	0.0	0.0	0.0	0.0	15.0	0.0	4.0	0.0	0.0	0.0	3.0	0.0	0.0	5.0	0.0	0.0	0.0	0.0	0.0	0.0	0.0	0.0	0.0	0.0	0.0	0.0
0f803fd3203ff9d970707afd17d8ba62	0.0	0.0	0.0	0.0	0.0	0.0	0.0	0.0	0.0	0.0	0.0	0.0	0.0	0.0	0.0	0.0	0.0	0.0	0.0	0.0	0.0	0.0	0.0	0.0	0.0	0.0	0.0	0.0	0.0	0.0	0.0	0.0	10.0	0.0	0.0	0.0	0.0	0.0	0.0	0.0	0.0	0.0	0.0	0.0	0.0	0.0	0.0	0.0	0.0
0fa3e31b8d3de3c0f1fad9a9289b391c	0.0	0.0	0.0	0.0	0.0	0.0	0.0	8.0	0.0	0.0	0.0	0.0	0.0	12.0	0.0	0.0	0.0	0.0	0.0	0.0	0.0	0.0	0.0	0.0	0.0	0.0	0.0	0.0	0.0	0.0	0.0	0.0	0.0	0.0	14.0	0.0	0.0	0.0	0.0	0.0	0.0	0.0	0.0	0.0	0.0	0.0	0.0	0.0	0.0
101a36c927dc19c0313f06be2567d2e5	0.0	0.0	0.0	6.0	0.0	0.0	0.0	0.0	0.0	0.0	0.0	0.0	25.0	0.0	0.0	0.0	0.0	0.0	0.0	0.0	8.0	0.0	0.0	0.0	0.0	0.0	0.0	0.0	0.0	0.0	0.0	14.0	0.0	0.0	0.0	10.0	0.0	0.0	0.0	0.0	0.0	0.0	0.0	0.0	0.0	0.0	0.0	0.0	0.0
10741c78f68af141c49a2b0b3f78f7c0	0.0	0.0	0.0	0.0	0.0	0.0	0.0	0.0	0.0	0.0	0.0	0.0	42.0	0.0	0.0	0.0	0.0	0.0	0.0	0.0	0.0	0.0	0.0	0.0	0.0	0.0	0.0	0.0	0.0	0.0	0.0	3.0	0.0	0.0	5.0	0.0	0.0	0.0	32.0	0.0	0.0	0.0	0.0	0.0	0.0	0.0	41.0	0.0	0.0
119ee120e00fe031dd58163ae2e5a1a5	0.0	0.0	0.0	0.0	0.0	0.0	0.0	0.0	0.0	0.0	0.0	0.0	0.0	0.0	0.0	0.0	0.0	0.0	0.0	0.0	0.0	0.0	0.0	0.0	0.0	0.0	0.0	0.0	0.0	0.0	0.0	0.0	0.0	0.0	0.0	0.0	0.0	0.0	0.0	0.0	0.0	0.0	0.0	0.0	0.0	0.0	0.0	0.0	0.0
11b7d5a0dd0446562be236a4a9144c75	0.0	0.0	0.0	0.0	0.0	0.0	0.0	0.0	0.0	0.0	0.0	0.0	0.0	0.0	0.0	0.0	0.0	0.0	0.0	0.0	0.0	0.0	0.0	0.0	0.0	0.0	0.0	0.0	11.0	0.0	0.0	0.0	0.0	0.0	0.0	0.0	0.0	0.0	0.0	0.0	0.0	0.0	0.0	0.0	0.0	0.0	0.0	0.0	0.0
11ff62f758f7c7e2e53e141ac7b9274d	0.0	0.0	0.0	0.0	0.0	0.0	0.0	0.0	0.0	0.0	0.0	0.0	0.0	0.0	0.0	0.0	0.0	0.0	0.0	0.0	0.0	0.0	0.0	0.0	0.0	0.0	0.0	0.0	0.0	0.0	0.0	0.0	0.0	0.0	0.0	0.0	0.0	0.0	0.0	0.0	0.0	0.0	0.0	0.0	0.0	0.0	0.0	0.0	0.0
12322f15c5dcca422f121c2e90eb3566	0.0	0.0	0.0	0.0	0.0	0.0	0.0	0.0	0.0	0.0	0.0	0.0	10.0	0.0	0.0	7.0	0.0	0.0	0.0	0.0	0.0	0.0	0.0	0.0	0.0	0.0	0.0	0.0	0.0	0.0	0.0	0.0	0.0	0.0	0.0	5.0	0.0	0.0	0.0	0.0	0.0	0.0	0.0	0.0	0.0	0.0	0.0	4.0	0.0
12615dfed222d35c1582cbd6cef48013	188.0	30.0	29.0	43.0	23.0	226.0	156.0	26.0	157.0	58.0	54.0	114.0	83.0	12.0	105.0	148.0	14.0	92.0	0.0	0.0	361.0	51.0	28.0	36.0	42.0	12.0	133.0	463.0	0.0	113.0	49.0	10.0	11.0	219.0	75.0	14.0	140.0	0.0	10.0	42.0	27.0	16.0	60.0	29.0	164.0	37.0	68.0	181.0	14.0
1339c728ff6942cd9b55cdbff7763027	0.0	0.0	0.0	0.0	0.0	0.0	0.0	0.0	0.0	0.0	0.0	0.0	0.0	0.0	0.0	0.0	0.0	0.0	0.0	5.0	0.0	0.0	0.0	0.0	0.0	0.0	0.0	0.0	0.0	0.0	0.0	0.0	0.0	0.0	0.0	0.0	0.0	0.0	0.0	0.0	0.0	0.0	0.0	0.0	0.0	0.0	0.0	0.0	0.0
13d0e662684249be04d631981ca31b47	0.0	0.0	0.0	0.0	0.0	0.0	0.0	0.0	0.0	0.0	0.0	0.0	0.0	0.0	0.0	0.0	0.0	0.0	0.0	0.0	0.0	0.0	0.0	0.0	0.0	0.0	0.0	0.0	0.0	0.0	0.0	35.0	0.0	94.0	45.0	0.0	0.0	0.0	0.0	0.0	0.0	0.0	0.0	0.0	0.0	0.0	0.0	0.0	0.0
13d307cd905dfacecfbc4b30a09d55ee	0.0	0.0	0.0	0.0	0.0	0.0	0.0	0.0	0.0	0.0	0.0	0.0	0.0	0.0	0.0	0.0	0.0	39.0	0.0	0.0	0.0	0.0	0.0	0.0	0.0	0.0	0.0	0.0	0.0	0.0	0.0	0.0	0.0	0.0	0.0	0.0	0.0	0.0	0.0	0.0	0.0	0.0	0.0	0.0	0.0	0.0	0.0	0.0	0.0
13e64d15a2139b16e1404058d3f01cbd	0.0	0.0	0.0	0.0	0.0	0.0	0.0	0.0	0.0	0.0	0.0	0.0	0.0	0.0	0.0	0.0	0.0	0.0	0.0	0.0	0.0	0.0	0.0	0.0	0.0	0.0	0.0	0.0	0.0	0.0	0.0	0.0	0.0	0.0	0.0	0.0	0.0	0.0	0.0	0.0	0.0	0.0	0.0	0.0	0.0	0.0	0.0	0.0	0.0
149465e40c1bdbc6230588a58a4d6eb0	0.0	0.0	0.0	0.0	0.0	0.0	0.0	0.0	0.0	0.0	0.0	0.0	0.0	0.0	0.0	0.0	0.0	0.0	0.0	0.0	0.0	0.0	0.0	0.0	0.0	0.0	0.0	0.0	0.0	0.0	0.0	0.0	0.0	0.0	0.0	0.0	0.0	0.0	0.0	0.0	0.0	0.0	0.0	0.0	0.0	0.0	0.0	0.0	0.0
14a5af46211e80a9d06ec687a6f08ab2	0.0	0.0	0.0	0.0	0.0	0.0	0.0	0.0	0.0	0.0	0.0	0.0	96.0	0.0	0.0	0.0	0.0	0.0	0.0	0.0	0.0	0.0	0.0	0.0	0.0	0.0	0.0	0.0	0.0	0.0	0.0	0.0	0.0	0.0	0.0	0.0	0.0	0.0	0.0	0.0	0.0	0.0	0.0	15.0	0.0	0.0	0.0	0.0	0.0
1510b0ca14529bcdeb96cbef3e741b1d	0.0	0.0	0.0	0.0	0.0	0.0	0.0	0.0	0.0	0.0	0.0	0.0	17.0	0.0	0.0	0.0	0.0	0.0	0.0	0.0	0.0	0.0	0.0	0.0	0.0	0.0	0.0	0.0	0.0	0.0	0.0	0.0	0.0	0.0	0.0	0.0	0.0	0.0	0.0	0.0	0.0	0.0	0.0	0.0	0.0	0.0	0.0	0.0	0.0
1541faf3a457cc8cc05b01ce30983449	0.0	58.0	857.0	1485.0	202.0	192.0	551.0	252.0	681.0	752.0	62.0	562.0	622.0	0.0	0.0	0.0	44.0	108.0	505.0	171.0	427.0	148.0	310.0	98.0	375.0	572.0	235.0	444.0	0.0	44.0	696.0	52.0	34.0	29.0	0.0	19.0	320.0	32.0	64.0	1569.0	92.0	1351.0	1207.0	97.0	322.0	581.0	37.0	126.0	253.0
15a0675964c68b2ed43faa8c00d7feb9	0.0	0.0	0.0	0.0	0.0	0.0	0.0	69.0	235.0	112.0	0.0	0.0	0.0	0.0	0.0	0.0	0.0	0.0	0.0	0.0	0.0	0.0	0.0	0.0	0.0	0.0	0.0	0.0	0.0	0.0	0.0	0.0	0.0	0.0	0.0	0.0	0.0	0.0	0.0	0.0	0.0	0.0	0.0	0.0	0.0	0.0	0.0	0.0	0.0
15a3975e5990beb314697d8cb68f40df	0.0	0.0	0.0	0.0	0.0	0.0	0.0	0.0	0.0	0.0	0.0	0.0	0.0	0.0	0.0	0.0	0.0	0.0	0.0	0.0	0.0	0.0	0.0	0.0	0.0	0.0	0.0	0.0	0.0	0.0	0.0	0.0	0.0	140.0	0.0	0.0	0.0	0.0	0.0	0.0	0.0	0.0	0.0	0.0	0.0	66.0	0.0	0.0	0.0
15c6199023bc6e28cf83f14b19720efc	0.0	0.0	0.0	0.0	0.0	0.0	0.0	0.0	0.0	0.0	0.0	0.0	34.0	0.0	0.0	0.0	0.0	0.0	0.0	0.0	0.0	0.0	0.0	0.0	0.0	0.0	0.0	0.0	0.0	0.0	0.0	0.0	0.0	0.0	0.0	0.0	0.0	0.0	0.0	0.0	0.0	0.0	0.0	0.0	0.0	0.0	0.0	0.0	0.0
16c0796c006308528e5db2d872fa458b	0.0	0.0	0.0	0.0	0.0	0.0	0.0	0.0	0.0	0.0	0.0	0.0	0.0	0.0	0.0	0.0	0.0	0.0	0.0	0.0	0.0	0.0	0.0	0.0	0.0	0.0	0.0	0.0	0.0	0.0	0.0	0.0	0.0	0.0	104.0	0.0	0.0	0.0	0.0	0.0	0.0	0.0	0.0	0.0	0.0	0.0	0.0	0.0	0.0
16caa0305de3d046b466ebc197d4862e	0.0	0.0	0.0	0.0	0.0	0.0	0.0	0.0	0.0	0.0	0.0	0.0	0.0	4306.0	0.0	0.0	0.0	0.0	0.0	0.0	0.0	0.0	0.0	0.0	0.0	0.0	0.0	0.0	0.0	0.0	0.0	0.0	0.0	0.0	0.0	0.0	0.0	0.0	0.0	0.0	0.0	0.0	0.0	0.0	0.0	0.0	0.0	0.0	0.0
16eff35eafb00be43ead5fd482b913c6	0.0	0.0	0.0	0.0	0.0	0.0	0.0	0.0	0.0	0.0	0.0	0.0	0.0	0.0	0.0	0.0	0.0	0.0	0.0	0.0	0.0	0.0	0.0	0.0	0.0	0.0	0.0	0.0	0.0	0.0	0.0	0.0	0.0	0.0	0.0	0.0	0.0	0.0	0.0	0.0	0.0	0.0	0.0	0.0	0.0	0.0	238.0	0.0	0.0
1714d6c0ebdc649d5a1eeb866b2a282d	0.0	0.0	0.0	31.0	0.0	0.0	0.0	0.0	0.0	0.0	0.0	0.0	0.0	0.0	0.0	0.0	0.0	0.0	0.0	0.0	0.0	0.0	0.0	0.0	0.0	0.0	0.0	0.0	0.0	0.0	0.0	0.0	0.0	0.0	0.0	0.0	0.0	0.0	0.0	0.0	0.0	0.0	0.0	0.0	0.0	0.0	0.0	0.0	0.0
17b88924d5cf2255a554bcd154d493c5	0.0	0.0	0.0	0.0	0.0	0.0	0.0	0.0	0.0	0.0	0.0	0.0	0.0	37.0	95.0	59.0	91.0	179.0	0.0	0.0	0.0	0.0	0.0	0.0	0.0	0.0	0.0	0.0	0.0	0.0	0.0	0.0	0.0	0.0	0.0	0.0	0.0	0.0	0.0	0.0	0.0	0.0	0.0	0.0	0.0	0.0	0.0	0.0	0.0
17f1823cbf697d89097b91e8ca1d7d1f	0.0	0.0	175.0	60.0	0.0	0.0	0.0	0.0	0.0	0.0	0.0	0.0	0.0	0.0	0.0	0.0	0.0	0.0	0.0	0.0	0.0	0.0	0.0	0.0	0.0	0.0	0.0	0.0	91.0	172.0	342.0	0.0	0.0	0.0	0.0	0.0	0.0	0.0	0.0	0.0	0.0	0.0	0.0	0.0	0.0	0.0	0.0	0.0	0.0
185ef6bb79a2ba1a7599caa613caabda	0.0	1645.0	1238.0	2423.0	1202.0	1742.0	6503.0	892.0	1555.0	2012.0	0.0	199.0	4494.0	640.0	870.0	62.0	1424.0	2589.0	151.0	296.0	169.0	1624.0	3102.0	2766.0	46.0	1868.0	5449.0	1463.0	2405.0	1491.0	996.0	11138.0	1577.0	6023.0	0.0	267.0	199.0	5011.0	0.0	0.0	2721.0	5032.0	668.0	5206.0	12.0	0.0	0.0	0.0	0.0
188494a63241311d0d699a0982f44c2d	0.0	0.0	0.0	0.0	0.0	0.0	0.0	0.0	0.0	0.0	0.0	0.0	0.0	0.0	0.0	0.0	0.0	0.0	0.0	0.0	0.0	7.0	0.0	0.0	0.0	0.0	0.0	0.0	0.0	0.0	0.0	0.0	0.0	0.0	0.0	0.0	0.0	0.0	0.0	0.0	0.0	0.0	0.0	0.0	0.0	0.0	0.0	0.0	0.0
19448f82fab3ec451c35b92b5b45107d	0.0	0.0	0.0	0.0	0.0	0.0	0.0	0.0	0.0	0.0	0.0	0.0	0.0	0.0	0.0	0.0	0.0	0.0	0.0	0.0	0.0	0.0	0.0	0.0	0.0	0.0	0.0	0.0	0.0	0.0	0.0	0.0	0.0	71.0	38.0	0.0	0.0	0.0	0.0	0.0	0.0	0.0	0.0	0.0	0.0	0.0	0.0	0.0	0.0
1978fc46fbfd9b795e153be14136a976	0.0	0.0	0.0	0.0	0.0	0.0	0.0	0.0	0.0	0.0	0.0	0.0	0.0	0.0	0.0	0.0	0.0	0.0	0.0	0.0	0.0	0.0	0.0	0.0	0.0	0.0	0.0	0.0	8.0	0.0	0.0	0.0	0.0	0.0	0.0	0.0	0.0	0.0	0.0	0.0	0.0	0.0	0.0	0.0	0.0	0.0	0.0	0.0	0.0
19d90cb7ea515676f735b4781f63e3c7	95.0	87.0	321.0	488.0	80.0	1025.0	1196.0	140.0	500.0	302.0	27.0	144.0	83.0	118.0	176.0	535.0	772.0	1031.0	832.0	243.0	696.0	216.0	255.0	326.0	230.0	221.0	513.0	1175.0	68.0	86.0	844.0	341.0	95.0	220.0	5.0	87.0	213.0	36.0	156.0	430.0	160.0	292.0	993.0	52.0	253.0	254.0	0.0	44.0	64.0
19e2f6e956af01280723207a91e831a2	0.0	0.0	0.0	0.0	0.0	0.0	0.0	0.0	0.0	0.0	0.0	0.0	0.0	0.0	0.0	0.0	0.0	0.0	37.0	0.0	0.0	0.0	0.0	0.0	0.0	0.0	0.0	0.0	0.0	0.0	0.0	0.0	0.0	0.0	0.0	0.0	0.0	0.0	0.0	0.0	0.0	0.0	0.0	0.0	0.0	0.0	0.0	0.0	0.0
19e9d0e4b963cd1a58e2f920b3b69542	0.0	0.0	0.0	0.0	0.0	0.0	0.0	0.0	0.0	0.0	0.0	0.0	0.0	0.0	0.0	0.0	0.0	0.0	0.0	0.0	0.0	0.0	0.0	0.0	0.0	0.0	0.0	0.0	0.0	0.0	0.0	0.0	0.0	0.0	0.0	0.0	0.0	0.0	0.0	0.0	0.0	0.0	0.0	0.0	0.0	0.0	0.0	0.0	0.0
1a1d2fe5a9919b3662efe09ab6aeff6f	0.0	2190.0	1581.0	1200.0	276.0	0.0	0.0	4299.0	0.0	0.0	136.0	1412.0	651.0	0.0	0.0	0.0	148.0	0.0	301.0	2516.0	622.0	608.0	2013.0	88.0	0.0	1348.0	627.0	1520.0	1457.0	0.0	0.0	0.0	0.0	124.0	196.0	0.0	0.0	1042.0	0.0	0.0	2206.0	0.0	0.0	73.0	0.0	0.0	0.0	0.0	942.0
1b23e74fb43b2b8a2d20b91679cf8e0e	0.0	0.0	0.0	0.0	0.0	0.0	0.0	0.0	0.0	0.0	0.0	0.0	0.0	35.0	0.0	0.0	0.0	0.0	0.0	0.0	0.0	0.0	0.0	0.0	0.0	0.0	0.0	0.0	0.0	0.0	0.0	0.0	0.0	0.0	0.0	0.0	0.0	0.0	0.0	0.0	0.0	0.0	0.0	0.0	0.0	0.0	0.0	0.0	0.0
1b2b766f757de6ceb3644b7007286da8	0.0	0.0	0.0	0.0	0.0	0.0	0.0	0.0	0.0	0.0	0.0	0.0	0.0	0.0	0.0	0.0	0.0	0.0	0.0	0.0	0.0	0.0	0.0	0.0	0.0	0.0	0.0	0.0	0.0	7.0	0.0	0.0	0.0	0.0	0.0	0.0	0.0	0.0	0.0	0.0	0.0	0.0	0.0	0.0	0.0	0.0	0.0	0.0	0.0
1bc1f0e94c2e5c3f32e5b2746769efb4	0.0	0.0	0.0	0.0	0.0	0.0	0.0	0.0	0.0	0.0	0.0	4.0	0.0	0.0	0.0	0.0	0.0	0.0	0.0	0.0	0.0	0.0	0.0	0.0	0.0	0.0	0.0	0.0	0.0	0.0	0.0	0.0	0.0	0.0	0.0	0.0	0.0	0.0	0.0	0.0	0.0	0.0	0.0	0.0	0.0	0.0	0.0	0.0	0.0
1d35d0a2fb99c554d8a1d71d4c19fe95	170.0	0.0	0.0	0.0	12.0	5.0	20.0	0.0	22.0	6.0	0.0	0.0	73.0	54.0	99.0	246.0	30.0	13.0	124.0	0.0	0.0	52.0	13.0	0.0	0.0	0.0	0.0	0.0	0.0	24.0	10.0	0.0	0.0	37.0	17.0	4.0	0.0	119.0	186.0	0.0	14.0	18.0	10.0	17.0	84.0	36.0	137.0	87.0	129.0
1d49df56b83a383d8b998af9d148f52c	0.0	0.0	0.0	0.0	15.0	0.0	0.0	0.0	0.0	0.0	10.0	22.0	445.0	0.0	0.0	0.0	0.0	12.0	32.0	0.0	0.0	0.0	0.0	10.0	0.0	0.0	0.0	0.0	0.0	0.0	0.0	68.0	0.0	0.0	94.0	0.0	102.0	0.0	10.0	0.0	11.0	37.0	0.0	0.0	86.0	10.0	21.0	21.0	12.0
1d88b5b8fa76588ab2d2d651819e6ba3	0.0	0.0	0.0	0.0	0.0	0.0	0.0	0.0	0.0	0.0	0.0	0.0	0.0	0.0	0.0	0.0	0.0	0.0	0.0	0.0	0.0	0.0	0.0	0.0	0.0	0.0	0.0	0.0	0.0	0.0	0.0	0.0	0.0	0.0	0.0	0.0	0.0	0.0	0.0	0.0	0.0	0.0	0.0	0.0	0.0	0.0	0.0	6.0	0.0
1df0c54b8fd680a8ea6bffe7de482f43	0.0	93.0	0.0	0.0	482.0	88.0	706.0	0.0	0.0	0.0	0.0	0.0	0.0	399.0	120.0	366.0	0.0	42.0	76.0	0.0	0.0	0.0	73.0	16.0	25.0	0.0	0.0	0.0	76.0	63.0	94.0	0.0	0.0	0.0	0.0	0.0	0.0	0.0	0.0	0.0	0.0	0.0	0.0	0.0	0.0	0.0	0.0	0.0	0.0
1e43cff04d95b28bf9ed7cc2ac44c6ce	0.0	0.0	0.0	0.0	0.0	0.0	0.0	0.0	0.0	0.0	0.0	0.0	0.0	0.0	0.0	0.0	270.0	134.0	0.0	0.0	0.0	0.0	0.0	0.0	0.0	0.0	0.0	0.0	0.0	0.0	0.0	0.0	0.0	0.0	0.0	0.0	0.0	0.0	0.0	0.0	0.0	0.0	0.0	0.0	0.0	0.0	0.0	0.0	0.0
1f0c539c6ec1f7f7039087db0180dad7	0.0	0.0	0.0	0.0	0.0	0.0	0.0	0.0	0.0	0.0	0.0	0.0	0.0	2122.0	4948.0	61.0	2067.0	451.0	0.0	0.0	0.0	0.0	0.0	0.0	0.0	0.0	0.0	0.0	156.0	0.0	0.0	0.0	0.0	0.0	0.0	0.0	0.0	0.0	0.0	0.0	0.0	0.0	0.0	0.0	0.0	0.0	0.0	0.0	0.0
1f762d838bb1769394cb09135df3de38	0.0	0.0	0.0	0.0	0.0	0.0	0.0	0.0	0.0	0.0	0.0	0.0	0.0	0.0	0.0	0.0	0.0	0.0	0.0	0.0	0.0	0.0	0.0	0.0	0.0	0.0	0.0	0.0	0.0	0.0	0.0	0.0	0.0	0.0	0.0	0.0	0.0	0.0	0.0	0.0	0.0	0.0	0.0	0.0	0.0	0.0	0.0	0.0	0.0
1fd294eea9485182ef6ac20c65e5a949	0.0	0.0	0.0	0.0	0.0	0.0	0.0	0.0	272.0	60.0	0.0	233.0	80.0	0.0	372.0	631.0	0.0	0.0	0.0	0.0	0.0	0.0	0.0	0.0	0.0	0.0	0.0	0.0	79.0	137.0	0.0	116.0	0.0	0.0	0.0	0.0	0.0	0.0	0.0	0.0	261.0	469.0	1118.0	0.0	0.0	0.0	163.0	79.0	0.0
20403609829bfb892cf3245e867e6060	0.0	0.0	0.0	0.0	0.0	0.0	0.0	0.0	0.0	0.0	0.0	0.0	0.0	0.0	0.0	0.0	0.0	0.0	0.0	0.0	0.0	0.0	0.0	0.0	0.0	0.0	0.0	0.0	0.0	0.0	0.0	0.0	0.0	0.0	0.0	0.0	0.0	0.0	0.0	0.0	0.0	0.0	0.0	0.0	0.0	0.0	0.0	0.0	0.0
20b4f9489a84e2db4118f0fcc3813910	0.0	0.0	0.0	0.0	0.0	0.0	0.0	0.0	0.0	0.0	0.0	0.0	0.0	0.0	0.0	0.0	0.0	0.0	0.0	0.0	0.0	0.0	0.0	0.0	0.0	0.0	0.0	0.0	0.0	0.0	0.0	0.0	0.0	0.0	0.0	0.0	0.0	0.0	0.0	0.0	0.0	0.0	0.0	0.0	0.0	0.0	0.0	0.0	0.0
20d0ffad0e10754362614e42eda785c2	0.0	0.0	0.0	0.0	0.0	0.0	0.0	0.0	0.0	0.0	0.0	0.0	0.0	0.0	0.0	0.0	0.0	0.0	0.0	0.0	0.0	0.0	0.0	0.0	0.0	0.0	0.0	0.0	0.0	0.0	0.0	0.0	0.0	0.0	0.0	0.0	0.0	0.0	0.0	0.0	0.0	0.0	0.0	0.0	0.0	0.0	0.0	0.0	0.0
219f45e72e6e7b7b752b314894cc06a4	0.0	0.0	120.0	0.0	0.0	0.0	0.0	163.0	0.0	0.0	0.0	0.0	0.0	0.0	0.0	0.0	158.0	0.0	0.0	0.0	573.0	0.0	0.0	0.0	0.0	0.0	0.0	1101.0	0.0	0.0	0.0	378.0	36.0	0.0	220.0	0.0	0.0	0.0	0.0	0.0	135.0	0.0	0.0	233.0	49.0	0.0	0.0	0.0	108.0
22424eb53c259749d0d5cf4f45d18613	0.0	0.0	0.0	0.0	0.0	0.0	0.0	0.0	0.0	0.0	0.0	0.0	80.0	0.0	0.0	0.0	0.0	0.0	0.0	0.0	0.0	0.0	0.0	0.0	0.0	0.0	0.0	0.0	0.0	0.0	0.0	0.0	0.0	0.0	0.0	0.0	0.0	0.0	0.0	0.0	0.0	0.0	0.0	0.0	0.0	0.0	0.0	0.0	0.0
22d594c1217cb43be704c53c413bdfec	255.0	0.0	0.0	61.0	223.0	113.0	378.0	0.0	216.0	231.0	0.0	0.0	275.0	16.0	38.0	0.0	0.0	82.0	109.0	0.0	37.0	82.0	147.0	556.0	263.0	0.0	0.0	178.0	0.0	0.0	116.0	510.0	56.0	83.0	500.0	92.0	314.0	0.0	345.0	105.0	62.0	211.0	130.0	91.0	244.0	354.0	0.0	227.0	130.0
2315791387bf65b9c1785d6af53a2a1d	0.0	0.0	0.0	0.0	0.0	0.0	0.0	0.0	0.0	0.0	0.0	0.0	0.0	0.0	0.0	0.0	0.0	0.0	0.0	0.0	0.0	0.0	0.0	0.0	0.0	0.0	0.0	0.0	0.0	0.0	0.0	0.0	0.0	0.0	0.0	0.0	0.0	0.0	0.0	0.0	0.0	0.0	0.0	0.0	0.0	0.0	0.0	0.0	0.0
243c04a659423db3c4a01f30dc80461c	0.0	0.0	0.0	0.0	0.0	0.0	0.0	0.0	0.0	0.0	0.0	0.0	0.0	0.0	0.0	0.0	0.0	0.0	0.0	0.0	0.0	0.0	0.0	0.0	0.0	0.0	0.0	0.0	0.0	0.0	0.0	0.0	0.0	0.0	0.0	0.0	0.0	0.0	0.0	0.0	0.0	0.0	0.0	0.0	0.0	0.0	0.0	0.0	0.0
2489471b3729e885a2c1ddaa10774d8e	0.0	0.0	0.0	0.0	0.0	0.0	0.0	0.0	0.0	0.0	0.0	0.0	0.0	0.0	0.0	0.0	0.0	0.0	0.0	0.0	0.0	0.0	0.0	0.0	0.0	0.0	0.0	0.0	41.0	0.0	0.0	0.0	0.0	0.0	0.0	0.0	0.0	0.0	0.0	0.0	0.0	0.0	0.0	0.0	0.0	0.0	0.0	0.0	0.0
24cb328c9fd7acc137e16d564d2da79b	0.0	0.0	0.0	0.0	0.0	0.0	0.0	0.0	0.0	0.0	0.0	0.0	0.0	0.0	0.0	0.0	0.0	0.0	0.0	0.0	0.0	0.0	0.0	0.0	13.0	0.0	33.0	0.0	0.0	0.0	0.0	70.0	0.0	100.0	0.0	0.0	0.0	0.0	0.0	0.0	0.0	0.0	0.0	0.0	0.0	0.0	0.0	0.0	0.0
25245b79d9fc0d1543d65047cccd5b9f	0.0	46.0	0.0	0.0	0.0	0.0	0.0	30.0	255.0	0.0	0.0	0.0	337.0	0.0	0.0	0.0	0.0	0.0	0.0	0.0	0.0	0.0	0.0	0.0	0.0	0.0	0.0	0.0	0.0	0.0	0.0	0.0	0.0	0.0	0.0	68.0	270.0	0.0	0.0	0.0	0.0	492.0	0.0	0.0	0.0	0.0	0.0	548.0	0.0
25249f89e6421345e0ed3552c3741504	0.0	0.0	0.0	0.0	0.0	0.0	0.0	0.0	0.0	0.0	0.0	0.0	0.0	0.0	0.0	0.0	0.0	0.0	0.0	0.0	0.0	0.0	0.0	0.0	0.0	0.0	0.0	214.0	0.0	0.0	0.0	379.0	86.0	62.0	0.0	0.0	0.0	0.0	66.0	0.0	0.0	0.0	0.0	0.0	0.0	0.0	0.0	0.0	0.0
252d80063fb106ca6fd16b31518ba24f	88.0	0.0	0.0	0.0	0.0	0.0	10.0	0.0	0.0	0.0	15.0	0.0	78.0	0.0	0.0	15.0	0.0	0.0	12.0	0.0	0.0	0.0	0.0	0.0	0.0	0.0	0.0	0.0	0.0	0.0	0.0	0.0	0.0	0.0	10.0	0.0	9.0	0.0	0.0	0.0	0.0	0.0	0.0	0.0	0.0	0.0	79.0	50.0	0.0
2667a6f77c5ac0d303ee3218c1e3573e	0.0	0.0	0.0	0.0	0.0	0.0	0.0	0.0	0.0	0.0	0.0	0.0	0.0	0.0	0.0	0.0	0.0	0.0	0.0	0.0	0.0	0.0	0.0	0.0	0.0	0.0	0.0	0.0	0.0	0.0	0.0	0.0	0.0	0.0	0.0	0.0	0.0	0.0	0.0	0.0	0.0	0.0	0.0	0.0	0.0	0.0	0.0	0.0	0.0
26c6e3ed14694582e207478c1f23c21f	0.0	81.0	0.0	0.0	19.0	57.0	1046.0	687.0	3391.0	123.0	32.0	246.0	131.0	0.0	66.0	151.0	0.0	59.0	0.0	183.0	0.0	110.0	28.0	585.0	40.0	142.0	296.0	0.0	462.0	95.0	231.0	508.0	212.0	128.0	421.0	507.0	2080.0	0.0	0.0	17.0	278.0	1557.0	5645.0	4377.0	245.0	6745.0	904.0	192.0	103.0
26fd47ccdf6e43b0ced99c820140b86c	0.0	0.0	0.0	0.0	0.0	0.0	0.0	0.0	0.0	0.0	0.0	0.0	0.0	0.0	0.0	0.0	0.0	0.0	0.0	0.0	0.0	0.0	0.0	0.0	0.0	0.0	0.0	0.0	2.0	0.0	0.0	0.0	0.0	0.0	0.0	0.0	0.0	0.0	0.0	0.0	0.0	0.0	0.0	0.0	0.0	0.0	0.0	0.0	0.0
2730fed599e9afde3f7ecfaac306c5d4	0.0	0.0	0.0	0.0	0.0	0.0	0.0	0.0	0.0	0.0	0.0	0.0	0.0	0.0	0.0	0.0	0.0	0.0	0.0	0.0	0.0	0.0	0.0	0.0	0.0	0.0	0.0	0.0	0.0	0.0	0.0	0.0	0.0	0.0	0.0	0.0	0.0	0.0	0.0	0.0	0.0	0.0	0.0	0.0	0.0	0.0	0.0	0.0	0.0
27af6946079ffdcc29ae6f9f6640a637	3582.0	846.0	320.0	5.0	2110.0	343.0	1529.0	222.0	171.0	29.0	1432.0	282.0	807.0	820.0	967.0	1103.0	859.0	573.0	695.0	157.0	23.0	453.0	555.0	237.0	429.0	200.0	314.0	791.0	366.0	474.0	159.0	1477.0	187.0	805.0	13.0	361.0	887.0	708.0	944.0	53.0	492.0	55.0	132.0	1006.0	1345.0	740.0	881.0	1627.0	732.0
27e6f4df2882bece172fd404321674bc	0.0	0.0	0.0	0.0	0.0	0.0	0.0	0.0	0.0	0.0	0.0	0.0	0.0	0.0	0.0	0.0	0.0	0.0	0.0	0.0	0.0	0.0	0.0	0.0	0.0	0.0	0.0	0.0	0.0	0.0	0.0	0.0	0.0	0.0	0.0	0.0	0.0	0.0	0.0	0.0	0.0	0.0	0.0	0.0	0.0	0.0	0.0	0.0	0.0
285d6ca413ffd7ed98b964a89abed929	3667.0	2001.0	1187.0	22.0	8246.0	190.0	7953.0	499.0	1654.0	98.0	5246.0	3513.0	5564.0	868.0	4928.0	6927.0	332.0	3469.0	4297.0	1709.0	177.0	3664.0	4194.0	3911.0	3345.0	1119.0	1226.0	756.0	2139.0	2412.0	3112.0	906.0	0.0	0.0	8.0	3539.0	8752.0	0.0	0.0	0.0	1539.0	131.0	168.0	3678.0	16070.0	9539.0	3550.0	8851.0	6772.0
2a7169b7465789a82b4f47c3d934d259	448.0	476.0	154.0	340.0	376.0	253.0	633.0	557.0	419.0	398.0	298.0	218.0	191.0	40.0	155.0	467.0	704.0	620.0	249.0	728.0	506.0	307.0	186.0	192.0	217.0	297.0	590.0	997.0	119.0	171.0	522.0	844.0	261.0	501.0	1410.0	96.0	140.0	200.0	85.0	801.0	377.0	138.0	359.0	281.0	503.0	485.0	872.0	175.0	272.0
2aedc914be00fa3743df30ae45c0ef87	24.0	0.0	0.0	0.0	0.0	0.0	0.0	0.0	0.0	0.0	0.0	0.0	0.0	0.0	0.0	0.0	0.0	0.0	0.0	0.0	0.0	0.0	0.0	0.0	0.0	0.0	0.0	0.0	0.0	0.0	0.0	0.0	0.0	0.0	0.0	0.0	0.0	0.0	0.0	0.0	0.0	0.0	0.0	0.0	0.0	0.0	0.0	0.0	0.0
2b22be9e4775e6ce489e5739d7a45189	0.0	0.0	0.0	0.0	0.0	0.0	0.0	0.0	0.0	0.0	0.0	0.0	0.0	0.0	0.0	0.0	0.0	0.0	0.0	0.0	0.0	0.0	0.0	0.0	0.0	0.0	0.0	0.0	0.0	0.0	0.0	0.0	0.0	0.0	0.0	0.0	0.0	0.0	0.0	0.0	0.0	0.0	0.0	0.0	0.0	0.0	0.0	0.0	0.0
2be1ea5f6e32330a340129a02137deec	0.0	0.0	10.0	0.0	0.0	0.0	0.0	0.0	0.0	6.0	0.0	0.0	27.0	0.0	0.0	0.0	0.0	0.0	0.0	6.0	21.0	0.0	0.0	0.0	0.0	0.0	14.0	0.0	0.0	0.0	0.0	0.0	0.0	0.0	0.0	16.0	0.0	0.0	0.0	0.0	0.0	0.0	19.0	0.0	0.0	0.0	0.0	0.0	0.0
2ca99fb25e1d82c6c167e38ff9408d8d	0.0	0.0	0.0	0.0	0.0	0.0	0.0	0.0	0.0	0.0	0.0	0.0	6.0	0.0	0.0	0.0	0.0	0.0	0.0	0.0	0.0	0.0	0.0	0.0	0.0	0.0	0.0	0.0	0.0	0.0	0.0	0.0	0.0	0.0	0.0	0.0	0.0	0.0	0.0	0.0	0.0	0.0	0.0	0.0	0.0	0.0	0.0	0.0	0.0
2cb1ff2f9d7a33605020b6fff33c71b8	67.0	36.0	396.0	204.0	0.0	0.0	0.0	35.0	899.0	341.0	21.0	163.0	13.0	0.0	0.0	0.0	12.0	29.0	74.0	116.0	168.0	201.0	30.0	182.0	259.0	88.0	905.0	312.0	0.0	124.0	475.0	14.0	193.0	151.0	0.0	0.0	18.0	58.0	534.0	211.0	43.0	313.0	100.0	280.0	279.0	152.0	245.0	224.0	161.0
2d29fc8d658fa61ac62a1ca55e968331	0.0	0.0	0.0	0.0	0.0	0.0	0.0	0.0	0.0	0.0	0.0	0.0	0.0	37.0	80.0	80.0	99.0	185.0	0.0	0.0	0.0	0.0	0.0	0.0	0.0	0.0	0.0	0.0	0.0	0.0	0.0	0.0	0.0	0.0	0.0	0.0	0.0	0.0	0.0	0.0	0.0	0.0	0.0	0.0	0.0	0.0	0.0	0.0	0.0
2d7a542c9ed7f317cb4690a011356f3b	0.0	0.0	0.0	0.0	0.0	0.0	0.0	0.0	0.0	0.0	0.0	0.0	0.0	0.0	0.0	0.0	0.0	0.0	0.0	0.0	0.0	0.0	0.0	0.0	0.0	0.0	0.0	0.0	0.0	32.0	0.0	0.0	0.0	0.0	0.0	0.0	28.0	0.0	0.0	0.0	0.0	0.0	0.0	0.0	0.0	0.0	0.0	0.0	0.0
2ea5ceae755709ec72fec895ac6d97f9	0.0	0.0	0.0	0.0	0.0	0.0	0.0	0.0	0.0	0.0	0.0	0.0	0.0	0.0	0.0	0.0	0.0	0.0	0.0	33.0	37.0	0.0	0.0	0.0	0.0	0.0	0.0	0.0	0.0	0.0	0.0	0.0	0.0	0.0	0.0	0.0	0.0	0.0	0.0	0.0	0.0	0.0	0.0	0.0	0.0	0.0	0.0	0.0	0.0
2eaf376516deaeb767a75bd1d9047a7f	0.0	0.0	0.0	0.0	0.0	0.0	0.0	0.0	0.0	0.0	0.0	0.0	0.0	0.0	0.0	0.0	0.0	0.0	0.0	0.0	0.0	0.0	0.0	0.0	0.0	0.0	0.0	0.0	0.0	0.0	0.0	0.0	0.0	0.0	0.0	0.0	0.0	7.0	0.0	0.0	0.0	0.0	32.0	0.0	0.0	0.0	0.0	0.0	0.0
2ef1e51ab1cf99a3c6417b05a060830e	0.0	50.0	167.0	0.0	13.0	0.0	0.0	457.0	0.0	0.0	0.0	0.0	0.0	145.0	63.0	0.0	366.0	0.0	58.0	42.0	5122.0	412.0	0.0	0.0	0.0	372.0	110.0	411.0	86.0	0.0	0.0	1268.0	45.0	10.0	154.0	0.0	0.0	51.0	0.0	0.0	1564.0	0.0	0.0	86.0	0.0	0.0	13.0	0.0	222.0
2f01c3c5c08ba223fa078a4b1546a618	0.0	0.0	0.0	0.0	0.0	0.0	0.0	0.0	0.0	0.0	0.0	0.0	172.0	0.0	0.0	0.0	0.0	60.0	0.0	0.0	0.0	0.0	0.0	0.0	0.0	0.0	0.0	0.0	0.0	0.0	0.0	0.0	0.0	0.0	0.0	0.0	0.0	0.0	0.0	0.0	0.0	0.0	0.0	0.0	0.0	0.0	0.0	0.0	0.0
2f35f69c44dd0e14681b6a4a5193a7d3	0.0	0.0	0.0	0.0	0.0	0.0	0.0	0.0	0.0	0.0	0.0	0.0	0.0	0.0	0.0	0.0	0.0	0.0	0.0	0.0	0.0	0.0	0.0	0.0	0.0	0.0	0.0	0.0	0.0	0.0	0.0	70.0	0.0	0.0	0.0	0.0	0.0	0.0	0.0	0.0	0.0	0.0	0.0	0.0	0.0	0.0	0.0	0.0	0.0
2f8ad4365632e4a05d8897ac4ee70b3a	0.0	0.0	43.0	0.0	0.0	0.0	0.0	126.0	0.0	0.0	0.0	0.0	0.0	0.0	0.0	0.0	107.0	0.0	0.0	0.0	1557.0	127.0	0.0	0.0	0.0	102.0	0.0	99.0	0.0	0.0	0.0	351.0	0.0	0.0	0.0	0.0	0.0	0.0	0.0	0.0	496.0	0.0	0.0	0.0	0.0	0.0	0.0	0.0	61.0
2fac3ca239726cb71f866e0ac9231c3e	75.0	0.0	7.0	0.0	0.0	0.0	0.0	0.0	6.0	0.0	0.0	26.0	18.0	0.0	0.0	0.0	0.0	0.0	56.0	0.0	0.0	0.0	19.0	82.0	0.0	0.0	0.0	41.0	0.0	3.0	0.0	6.0	0.0	24.0	93.0	0.0	39.0	10.0	13.0	30.0	0.0	0.0	7.0	0.0	175.0	0.0	18.0	47.0	39.0
2fce24ed9da4c73ffcf0f24fd988e59e	5035.0	1218.0	4759.0	2471.0	6946.0	1095.0	10273.0	386.0	1404.0	2050.0	3452.0	3834.0	5140.0	4087.0	3090.0	4597.0	1994.0	3899.0	3177.0	1915.0	364.0	3258.0	3724.0	6339.0	4970.0	2778.0	6069.0	1333.0	2065.0	2530.0	3211.0	2987.0	244.0	1433.0	138.0	3296.0	7089.0	6824.0	5601.0	8177.0	2809.0	2205.0	1183.0	4378.0	4164.0	5933.0	4146.0	5304.0	5523.0
301ac075f8cc709c2e73e88b553c488d	0.0	0.0	0.0	0.0	0.0	0.0	0.0	0.0	0.0	0.0	0.0	0.0	13.0	0.0	0.0	0.0	0.0	0.0	0.0	0.0	0.0	0.0	0.0	0.0	0.0	0.0	0.0	0.0	0.0	0.0	0.0	0.0	0.0	0.0	0.0	0.0	0.0	0.0	0.0	0.0	0.0	0.0	0.0	0.0	0.0	0.0	0.0	0.0	0.0
30f8d4f117e346821019e922f3735cca	142.0	0.0	0.0	0.0	0.0	260.0	45.0	0.0	0.0	0.0	0.0	170.0	62.0	0.0	0.0	0.0	24.0	0.0	0.0	0.0	29.0	8.0	0.0	38.0	29.0	0.0	0.0	12.0	17.0	77.0	41.0	4.0	0.0	8.0	199.0	36.0	29.0	0.0	106.0	0.0	0.0	12.0	191.0	0.0	14.0	6.0	0.0	0.0	9.0
3123f66563808a192c7a731b53c0807f	403.0	0.0	208.0	278.0	82.0	771.0	956.0	0.0	923.0	842.0	0.0	0.0	0.0	202.0	760.0	401.0	457.0	230.0	186.0	0.0	68.0	96.0	86.0	1604.0	209.0	0.0	315.0	0.0	205.0	48.0	118.0	0.0	0.0	68.0	0.0	0.0	557.0	95.0	180.0	192.0	0.0	494.0	0.0	133.0	478.0	574.0	0.0	183.0	0.0
317952e7a3686a4bb9458e7cc82acaf7	234.0	0.0	0.0	364.0	354.0	378.0	623.0	0.0	418.0	0.0	45.0	458.0	330.0	0.0	0.0	0.0	0.0	0.0	168.0	74.0	191.0	135.0	0.0	0.0	213.0	0.0	105.0	85.0	0.0	0.0	0.0	0.0	0.0	0.0	0.0	302.0	716.0	83.0	321.0	454.0	157.0	898.0	328.0	236.0	231.0	215.0	0.0	214.0	0.0
31e57a1ab065214bb6b49f117e3f3499	60.0	92.0	67.0	147.0	133.0	141.0	1029.0	474.0	291.0	401.0	13.0	231.0	974.0	15.0	38.0	14.0	16.0	41.0	68.0	148.0	33.0	0.0	96.0	515.0	504.0	435.0	680.0	12.0	55.0	298.0	77.0	815.0	349.0	203.0	237.0	489.0	121.0	43.0	67.0	62.0	239.0	711.0	2173.0	167.0	468.0	621.0	501.0	180.0	55.0
328a6bab76815d3afb5cf006033a80af	0.0	0.0	0.0	0.0	0.0	0.0	0.0	0.0	276.0	169.0	0.0	0.0	0.0	0.0	0.0	0.0	0.0	0.0	142.0	0.0	0.0	0.0	0.0	0.0	0.0	0.0	0.0	0.0	0.0	0.0	0.0	0.0	0.0	0.0	0.0	0.0	0.0	0.0	0.0	0.0	159.0	148.0	0.0	73.0	86.0	164.0	0.0	0.0	0.0
32a2fc85ae80418c39892822a4bf2076	0.0	0.0	0.0	0.0	0.0	0.0	0.0	0.0	0.0	0.0	0.0	0.0	4.0	0.0	0.0	0.0	0.0	0.0	0.0	0.0	0.0	0.0	0.0	0.0	0.0	0.0	0.0	0.0	0.0	0.0	0.0	0.0	0.0	0.0	0.0	0.0	0.0	0.0	0.0	0.0	0.0	0.0	0.0	0.0	0.0	0.0	0.0	0.0	0.0
330ed6c5443bab959537e33270868f35	19.0	0.0	0.0	0.0	0.0	0.0	0.0	0.0	0.0	0.0	0.0	0.0	0.0	0.0	0.0	0.0	0.0	0.0	0.0	0.0	0.0	0.0	0.0	0.0	0.0	0.0	0.0	0.0	0.0	0.0	0.0	0.0	0.0	0.0	0.0	0.0	0.0	0.0	0.0	0.0	0.0	0.0	0.0	0.0	0.0	0.0	0.0	0.0	0.0
33deb57a51743c338407d5c7e9b6f5fd	0.0	0.0	0.0	0.0	17.0	0.0	0.0	0.0	27.0	0.0	0.0	241.0	1026.0	0.0	0.0	0.0	0.0	0.0	24.0	0.0	0.0	0.0	0.0	11.0	0.0	0.0	0.0	0.0	64.0	18.0	0.0	159.0	23.0	69.0	44.0	38.0	95.0	0.0	0.0	0.0	0.0	53.0	49.0	0.0	252.0	0.0	0.0	31.0	9.0
34244f46ca2dbc7e4f45efefd6ee8dce	0.0	0.0	0.0	0.0	0.0	0.0	0.0	0.0	0.0	0.0	0.0	0.0	2.0	0.0	0.0	0.0	0.0	0.0	0.0	0.0	0.0	0.0	0.0	0.0	0.0	0.0	0.0	0.0	0.0	0.0	0.0	0.0	0.0	0.0	0.0	0.0	0.0	0.0	0.0	0.0	0.0	0.0	0.0	0.0	0.0	0.0	0.0	0.0	0.0
37016b5da4cd8bc8dfed10d3ece1e01d	0.0	0.0	0.0	0.0	0.0	0.0	0.0	0.0	0.0	0.0	0.0	75.0	0.0	0.0	0.0	0.0	0.0	0.0	0.0	0.0	0.0	0.0	0.0	0.0	0.0	0.0	0.0	0.0	0.0	0.0	0.0	0.0	0.0	0.0	0.0	0.0	0.0	0.0	0.0	0.0	0.0	0.0	0.0	0.0	0.0	0.0	0.0	0.0	0.0
38d51af976ff46b0cbc2e539344c83a6	0.0	0.0	0.0	0.0	0.0	0.0	0.0	0.0	0.0	0.0	0.0	0.0	0.0	0.0	0.0	0.0	0.0	0.0	0.0	0.0	0.0	0.0	0.0	0.0	0.0	0.0	0.0	0.0	0.0	0.0	0.0	0.0	0.0	0.0	0.0	0.0	0.0	0.0	0.0	0.0	0.0	0.0	0.0	0.0	0.0	0.0	0.0	0.0	0.0
39a6b18bf9c5c1737800884d8ae14e0e	0.0	0.0	0.0	0.0	0.0	0.0	0.0	0.0	0.0	0.0	0.0	0.0	0.0	0.0	0.0	0.0	0.0	0.0	0.0	0.0	0.0	0.0	0.0	0.0	0.0	0.0	0.0	0.0	0.0	0.0	0.0	0.0	0.0	0.0	0.0	0.0	0.0	0.0	0.0	0.0	0.0	43.0	0.0	0.0	0.0	0.0	0.0	0.0	0.0
39b8b54c127b2d693da84e648385568d	0.0	0.0	0.0	0.0	0.0	0.0	0.0	0.0	0.0	0.0	0.0	0.0	66.0	0.0	0.0	0.0	0.0	0.0	0.0	0.0	0.0	0.0	0.0	0.0	0.0	0.0	0.0	0.0	0.0	0.0	0.0	0.0	0.0	0.0	0.0	0.0	0.0	0.0	0.0	0.0	0.0	0.0	0.0	0.0	0.0	0.0	0.0	0.0	0.0
3b550b5e64feca0e2b425e9cc57d3336	0.0	0.0	0.0	0.0	0.0	0.0	0.0	0.0	0.0	0.0	0.0	0.0	0.0	0.0	0.0	0.0	0.0	0.0	0.0	0.0	0.0	0.0	0.0	0.0	0.0	0.0	0.0	0.0	0.0	0.0	0.0	0.0	0.0	0.0	126.0	0.0	0.0	0.0	0.0	0.0	0.0	0.0	0.0	0.0	0.0	0.0	0.0	0.0	0.0
3bac14d2805bf995afe9d316a5777b1e	0.0	0.0	0.0	0.0	0.0	0.0	0.0	33.0	0.0	0.0	0.0	0.0	0.0	177.0	1605.0	0.0	13.0	0.0	0.0	0.0	80.0	0.0	0.0	0.0	0.0	0.0	0.0	0.0	0.0	0.0	0.0	23.0	0.0	0.0	0.0	0.0	0.0	0.0	0.0	0.0	56.0	0.0	0.0	0.0	0.0	0.0	8.0	0.0	0.0
3d6657c33fee3a6c6ea2b90982a59c1a	0.0	0.0	0.0	0.0	690.0	648.0	4858.0	108.0	213.0	84.0	0.0	0.0	0.0	1027.0	684.0	678.0	0.0	517.0	161.0	0.0	0.0	0.0	31.0	32.0	154.0	0.0	0.0	26.0	292.0	437.0	232.0	0.0	0.0	0.0	0.0	0.0	0.0	0.0	0.0	0.0	0.0	0.0	0.0	0.0	0.0	0.0	0.0	0.0	0.0
3dd7acf39ab927348aafcd8acb08dd9a	0.0	47.0	32.0	0.0	0.0	0.0	0.0	0.0	0.0	0.0	0.0	0.0	0.0	0.0	0.0	0.0	0.0	42.0	0.0	0.0	0.0	0.0	0.0	0.0	0.0	0.0	92.0	178.0	0.0	0.0	37.0	0.0	0.0	0.0	0.0	0.0	0.0	0.0	0.0	0.0	28.0	0.0	28.0	0.0	0.0	0.0	0.0	0.0	0.0
3f1ab4058b00e2a309322ba3cf5e5da1	0.0	0.0	0.0	0.0	0.0	0.0	0.0	0.0	0.0	0.0	0.0	0.0	15.0	0.0	0.0	0.0	0.0	0.0	0.0	0.0	0.0	0.0	0.0	0.0	0.0	0.0	0.0	0.0	0.0	0.0	0.0	0.0	0.0	0.0	0.0	0.0	0.0	0.0	0.0	0.0	0.0	0.0	11.0	0.0	0.0	0.0	0.0	0.0	0.0
3f33a2dc6cb3f0ffa1987719f06af323	0.0	0.0	0.0	0.0	0.0	0.0	0.0	0.0	0.0	0.0	0.0	0.0	0.0	0.0	0.0	0.0	0.0	0.0	0.0	0.0	0.0	0.0	0.0	0.0	0.0	721.0	0.0	422.0	0.0	0.0	0.0	0.0	0.0	0.0	0.0	0.0	0.0	0.0	0.0	0.0	0.0	0.0	0.0	0.0	0.0	0.0	0.0	0.0	0.0
3f670f71d041ae9e616d7dab0d609d02	0.0	0.0	0.0	0.0	0.0	0.0	0.0	0.0	0.0	0.0	0.0	12.0	39.0	0.0	0.0	0.0	0.0	0.0	0.0	0.0	0.0	0.0	0.0	0.0	0.0	0.0	0.0	0.0	0.0	0.0	0.0	0.0	0.0	0.0	0.0	0.0	0.0	0.0	0.0	0.0	0.0	0.0	0.0	0.0	57.0	35.0	0.0	0.0	0.0
3ff9e66d952eaa398a8204c456c12399	0.0	0.0	0.0	0.0	0.0	0.0	0.0	0.0	0.0	0.0	0.0	0.0	0.0	0.0	0.0	0.0	0.0	0.0	0.0	0.0	0.0	0.0	0.0	0.0	0.0	0.0	0.0	0.0	0.0	0.0	0.0	59.0	0.0	0.0	0.0	0.0	0.0	0.0	0.0	0.0	0.0	0.0	0.0	0.0	0.0	0.0	0.0	0.0	0.0
40909e87c293bb1fdf145f26e51d0373	0.0	55.0	0.0	0.0	0.0	0.0	0.0	0.0	0.0	0.0	0.0	0.0	0.0	0.0	0.0	0.0	0.0	0.0	0.0	0.0	0.0	0.0	0.0	0.0	0.0	273.0	154.0	223.0	0.0	0.0	0.0	0.0	0.0	0.0	0.0	0.0	0.0	0.0	0.0	0.0	0.0	0.0	0.0	0.0	0.0	0.0	0.0	0.0	0.0
4239fca3c371a39ba3dae247f07c993d	0.0	0.0	0.0	0.0	0.0	0.0	0.0	0.0	0.0	0.0	0.0	0.0	0.0	0.0	0.0	0.0	0.0	0.0	0.0	0.0	0.0	0.0	0.0	0.0	0.0	0.0	0.0	0.0	0.0	0.0	0.0	0.0	0.0	0.0	0.0	0.0	0.0	0.0	0.0	0.0	0.0	0.0	0.0	0.0	0.0	0.0	0.0	0.0	0.0
42764707c5f0400036ee8777610a35c1	0.0	0.0	0.0	0.0	0.0	0.0	0.0	0.0	0.0	0.0	0.0	0.0	0.0	0.0	0.0	0.0	0.0	0.0	0.0	0.0	0.0	0.0	0.0	0.0	0.0	0.0	0.0	0.0	0.0	0.0	0.0	0.0	0.0	0.0	0.0	0.0	0.0	0.0	0.0	0.0	0.0	0.0	0.0	0.0	0.0	0.0	0.0	0.0	0.0
432c814024bdfd89d3273986167eefb9	176.0	52.0	44.0	141.0	13.0	72.0	57.0	82.0	147.0	143.0	25.0	65.0	41.0	0.0	14.0	27.0	54.0	136.0	67.0	49.0	270.0	102.0	14.0	283.0	203.0	44.0	76.0	187.0	21.0	15.0	23.0	17.0	14.0	18.0	142.0	51.0	53.0	12.0	33.0	44.0	38.0	82.0	78.0	0.0	224.0	82.0	0.0	66.0	16.0
43aafde1a006b36cf5d351590b0249c3	0.0	0.0	0.0	0.0	0.0	0.0	0.0	0.0	21.0	0.0	0.0	0.0	0.0	0.0	0.0	0.0	0.0	0.0	0.0	0.0	0.0	15.0	20.0	0.0	0.0	0.0	0.0	0.0	0.0	0.0	16.0	0.0	0.0	0.0	0.0	0.0	0.0	0.0	0.0	0.0	0.0	0.0	0.0	0.0	0.0	0.0	0.0	0.0	0.0
44d935ec8630d4e669c2849617cdba8a	0.0	0.0	0.0	0.0	0.0	0.0	0.0	0.0	0.0	0.0	0.0	0.0	0.0	51.0	0.0	0.0	0.0	0.0	0.0	0.0	0.0	0.0	0.0	0.0	0.0	0.0	0.0	0.0	0.0	0.0	0.0	0.0	0.0	0.0	0.0	0.0	0.0	0.0	0.0	0.0	0.0	0.0	0.0	0.0	0.0	0.0	0.0	0.0	0.0
44e70342803967fb22ed1543b64ca7c7	0.0	0.0	0.0	0.0	0.0	0.0	0.0	0.0	0.0	0.0	0.0	0.0	12.0	0.0	0.0	0.0	0.0	0.0	0.0	0.0	0.0	0.0	0.0	0.0	0.0	0.0	0.0	0.0	0.0	0.0	0.0	0.0	0.0	0.0	0.0	0.0	0.0	0.0	0.0	0.0	0.0	0.0	0.0	0.0	0.0	0.0	0.0	0.0	0.0
452e8489334d0ba0cf7eeccea28f1364	19.0	8.0	11.0	11.0	9.0	21.0	0.0	37.0	73.0	14.0	19.0	17.0	16.0	41.0	10.0	11.0	48.0	0.0	14.0	27.0	107.0	19.0	31.0	30.0	0.0	34.0	17.0	23.0	17.0	14.0	25.0	61.0	0.0	14.0	41.0	21.0	0.0	20.0	43.0	39.0	119.0	17.0	86.0	58.0	30.0	27.0	70.0	20.0	24.0
4565791665f6bca24333ff18fdafadaa	0.0	0.0	0.0	0.0	0.0	0.0	0.0	0.0	0.0	0.0	0.0	0.0	0.0	0.0	0.0	0.0	0.0	0.0	0.0	0.0	0.0	0.0	0.0	0.0	0.0	0.0	0.0	0.0	0.0	0.0	0.0	0.0	0.0	0.0	0.0	0.0	0.0	0.0	0.0	0.0	0.0	0.0	0.0	0.0	0.0	0.0	0.0	0.0	0.0
45d1dff68650c26ac4388794fa71c871	0.0	0.0	0.0	0.0	0.0	0.0	0.0	0.0	0.0	0.0	0.0	0.0	0.0	0.0	0.0	0.0	0.0	0.0	0.0	0.0	0.0	0.0	0.0	0.0	0.0	0.0	0.0	0.0	0.0	0.0	0.0	0.0	0.0	0.0	0.0	0.0	0.0	0.0	0.0	0.0	0.0	0.0	0.0	0.0	0.0	0.0	0.0	0.0	0.0
45d4fe3f6c01f77c2dfc11dd91d3359a	0.0	0.0	0.0	0.0	0.0	0.0	0.0	0.0	0.0	0.0	0.0	0.0	0.0	0.0	0.0	0.0	0.0	0.0	37.0	0.0	0.0	0.0	0.0	0.0	0.0	0.0	0.0	0.0	0.0	0.0	0.0	0.0	0.0	0.0	0.0	0.0	0.0	0.0	0.0	0.0	0.0	0.0	0.0	0.0	0.0	0.0	0.0	0.0	0.0
4608b45267c26cfe2e3d776e67a245ba	0.0	0.0	0.0	0.0	0.0	0.0	0.0	0.0	0.0	0.0	0.0	0.0	0.0	0.0	0.0	0.0	0.0	0.0	0.0	0.0	0.0	0.0	0.0	0.0	0.0	0.0	0.0	0.0	0.0	0.0	0.0	0.0	0.0	0.0	0.0	0.0	0.0	0.0	0.0	0.0	0.0	0.0	0.0	0.0	0.0	0.0	0.0	0.0	0.0
4624d8b499cfebdb51299cbf4fe6d733	0.0	0.0	0.0	0.0	0.0	0.0	0.0	6.0	0.0	0.0	0.0	0.0	0.0	0.0	0.0	0.0	14.0	0.0	7.0	0.0	0.0	0.0	14.0	0.0	0.0	0.0	0.0	73.0	0.0	0.0	0.0	0.0	0.0	0.0	0.0	0.0	0.0	0.0	0.0	0.0	0.0	0.0	0.0	0.0	0.0	0.0	0.0	0.0	0.0
46545e729869b78599abc640272e770e	0.0	0.0	0.0	0.0	0.0	0.0	0.0	0.0	0.0	0.0	0.0	0.0	0.0	0.0	0.0	0.0	0.0	0.0	0.0	0.0	0.0	0.0	0.0	0.0	0.0	0.0	0.0	0.0	0.0	0.0	0.0	0.0	0.0	0.0	0.0	0.0	0.0	0.0	0.0	0.0	0.0	0.0	0.0	0.0	0.0	0.0	0.0	0.0	0.0
472cf15a7d171f9e89fb3de65bfb0464	0.0	0.0	0.0	0.0	0.0	0.0	0.0	0.0	0.0	0.0	0.0	0.0	0.0	0.0	0.0	0.0	0.0	0.0	0.0	88.0	0.0	0.0	0.0	0.0	0.0	0.0	0.0	0.0	0.0	0.0	0.0	0.0	0.0	0.0	0.0	0.0	0.0	0.0	0.0	0.0	0.0	0.0	0.0	0.0	0.0	0.0	0.0	0.0	0.0
47d2f0adc9e8063c45ed211dfd73fd63	8019.0	1766.0	4013.0	2745.0	3423.0	6342.0	9650.0	1248.0	5959.0	1985.0	3093.0	5612.0	6839.0	1288.0	4594.0	5659.0	1292.0	3260.0	3381.0	3242.0	3738.0	3147.0	5545.0	7942.0	5410.0	3888.0	5568.0	7128.0	1495.0	2284.0	9648.0	3927.0	4372.0	4755.0	11925.0	8167.0	8450.0	3891.0	5192.0	3782.0	6268.0	2002.0	8333.0	4510.0	6924.0	11215.0	8719.0	5196.0	3213.0
484fc15fa659b87a3647fac7fb2a798d	91.0	0.0	0.0	0.0	0.0	0.0	0.0	0.0	0.0	0.0	0.0	0.0	0.0	0.0	0.0	0.0	0.0	0.0	0.0	0.0	0.0	0.0	0.0	0.0	0.0	0.0	0.0	0.0	0.0	0.0	0.0	0.0	0.0	0.0	0.0	0.0	0.0	0.0	0.0	0.0	0.0	0.0	0.0	0.0	0.0	0.0	0.0	0.0	0.0
49db3367e59375dd8a54442f5f59d2ed	0.0	0.0	0.0	0.0	0.0	0.0	0.0	0.0	0.0	0.0	0.0	0.0	0.0	0.0	0.0	0.0	0.0	0.0	0.0	0.0	0.0	17.0	0.0	0.0	0.0	0.0	0.0	30.0	0.0	0.0	0.0	0.0	0.0	0.0	0.0	0.0	0.0	0.0	0.0	0.0	0.0	0.0	0.0	0.0	0.0	0.0	0.0	0.0	0.0
4a1381ffee354868b802701de25068a6	0.0	0.0	0.0	0.0	0.0	0.0	0.0	0.0	0.0	0.0	0.0	0.0	0.0	0.0	0.0	0.0	0.0	0.0	0.0	0.0	0.0	0.0	0.0	55.0	0.0	0.0	0.0	0.0	0.0	0.0	0.0	0.0	0.0	0.0	0.0	0.0	0.0	0.0	0.0	0.0	0.0	0.0	0.0	0.0	0.0	0.0	0.0	0.0	0.0
4b390824ebb0af53b30f8dc094cbbf51	0.0	0.0	0.0	0.0	0.0	0.0	0.0	37.0	0.0	0.0	0.0	0.0	0.0	0.0	0.0	0.0	0.0	0.0	0.0	0.0	0.0	0.0	5.0	0.0	0.0	7.0	0.0	0.0	26.0	0.0	0.0	0.0	0.0	0.0	3.0	0.0	0.0	0.0	0.0	0.0	0.0	0.0	0.0	0.0	0.0	0.0	0.0	0.0	0.0
4b7712254e4dd8d5bc585d4a6c5c2e88	2145.0	377.0	1129.0	216.0	1938.0	162.0	186.0	0.0	47.0	0.0	476.0	60.0	173.0	24.0	40.0	199.0	14.0	56.0	777.0	0.0	0.0	45.0	46.0	594.0	0.0	0.0	0.0	0.0	37.0	29.0	223.0	3356.0	77.0	31.0	2062.0	0.0	0.0	499.0	1731.0	2820.0	720.0	128.0	232.0	196.0	646.0	1258.0	4147.0	1452.0	1460.0
4bcbefafa048c06a56a0d5196d864e14	0.0	0.0	0.0	0.0	0.0	0.0	0.0	0.0	0.0	0.0	0.0	0.0	0.0	0.0	32.0	7.0	8.0	15.0	0.0	0.0	0.0	0.0	0.0	0.0	0.0	0.0	0.0	0.0	34.0	32.0	0.0	0.0	0.0	0.0	0.0	0.0	0.0	0.0	0.0	0.0	0.0	0.0	0.0	0.0	0.0	0.0	0.0	0.0	0.0
4d68997c42bc102fead568848205f820	0.0	0.0	0.0	0.0	0.0	82.0	0.0	0.0	0.0	0.0	0.0	0.0	0.0	0.0	0.0	0.0	0.0	0.0	0.0	0.0	0.0	0.0	0.0	0.0	0.0	0.0	0.0	0.0	0.0	0.0	0.0	0.0	0.0	0.0	0.0	0.0	0.0	0.0	0.0	0.0	0.0	0.0	0.0	0.0	0.0	0.0	0.0	0.0	0.0
4df33c0e142636fb5081b7dff6c1f915	0.0	0.0	0.0	0.0	0.0	0.0	0.0	0.0	0.0	0.0	0.0	0.0	0.0	0.0	0.0	0.0	0.0	0.0	0.0	0.0	0.0	0.0	0.0	0.0	0.0	0.0	0.0	0.0	524.0	0.0	0.0	0.0	0.0	0.0	0.0	0.0	0.0	0.0	0.0	0.0	0.0	0.0	0.0	0.0	0.0	0.0	0.0	0.0	0.0
4e108299c10c813888536fb75b4c912a	0.0	0.0	0.0	0.0	0.0	0.0	0.0	0.0	0.0	0.0	0.0	0.0	7.0	0.0	0.0	0.0	0.0	0.0	0.0	0.0	0.0	0.0	0.0	0.0	0.0	0.0	0.0	0.0	0.0	0.0	0.0	0.0	0.0	0.0	0.0	8.0	0.0	0.0	0.0	0.0	0.0	0.0	0.0	0.0	0.0	0.0	0.0	0.0	0.0
4e9a46714fd8465253ab53f27e0cb0e5	0.0	0.0	0.0	0.0	0.0	0.0	0.0	0.0	0.0	0.0	0.0	0.0	0.0	0.0	0.0	0.0	0.0	0.0	0.0	0.0	0.0	0.0	0.0	0.0	0.0	0.0	0.0	0.0	0.0	0.0	0.0	0.0	0.0	0.0	0.0	0.0	0.0	0.0	0.0	0.0	0.0	0.0	0.0	0.0	0.0	0.0	0.0	0.0	0.0
4ebcf74b2783b601ceaf1ca7a994420a	216.0	90.0	1005.0	0.0	0.0	0.0	0.0	0.0	0.0	0.0	0.0	465.0	0.0	0.0	0.0	0.0	0.0	137.0	148.0	0.0	398.0	549.0	0.0	0.0	0.0	0.0	619.0	713.0	0.0	0.0	0.0	685.0	250.0	21.0	0.0	0.0	0.0	0.0	0.0	0.0	42.0	0.0	590.0	32.0	1361.0	0.0	0.0	0.0	0.0
4fb3e4744d25b30ccae038f35c39d6c9	0.0	0.0	0.0	0.0	0.0	0.0	0.0	0.0	0.0	0.0	0.0	0.0	0.0	0.0	0.0	0.0	0.0	0.0	0.0	0.0	0.0	0.0	0.0	0.0	0.0	0.0	0.0	0.0	0.0	0.0	0.0	0.0	0.0	0.0	0.0	0.0	0.0	0.0	0.0	0.0	0.0	0.0	0.0	0.0	0.0	0.0	0.0	0.0	0.0
4fba6fef450158c1bd1cbcb5a0e8f5e5	0.0	6631.0	10799.0	18240.0	253.0	11046.0	6121.0	13594.0	13675.0	18092.0	59.0	7081.0	6611.0	1875.0	12.0	9.0	1667.0	1717.0	1509.0	15214.0	3587.0	15811.0	13550.0	6346.0	13733.0	15420.0	802.0	3383.0	6869.0	2314.0	8813.0	3239.0	3017.0	3777.0	8756.0	12988.0	9773.0	4118.0	0.0	0.0	7926.0	280.0	2127.0	4907.0	0.0	0.0	1483.0	11.0	413.0
503ec9c9c280d85166ed0d80cc17a73f	7.0	0.0	0.0	3.0	0.0	8.0	20.0	0.0	0.0	0.0	0.0	0.0	0.0	0.0	0.0	4.0	7.0	10.0	21.0	0.0	0.0	0.0	0.0	0.0	0.0	0.0	8.0	7.0	0.0	0.0	5.0	5.0	0.0	0.0	0.0	0.0	6.0	0.0	22.0	20.0	0.0	0.0	0.0	0.0	0.0	0.0	10.0	11.0	3.0
504139f95231c7e8a1663aeda40cdb09	0.0	0.0	0.0	0.0	0.0	0.0	0.0	0.0	0.0	0.0	0.0	0.0	0.0	0.0	0.0	0.0	0.0	0.0	0.0	0.0	0.0	0.0	0.0	0.0	0.0	0.0	0.0	0.0	0.0	0.0	0.0	0.0	0.0	0.0	0.0	0.0	0.0	0.0	0.0	0.0	0.0	0.0	0.0	0.0	0.0	0.0	0.0	0.0	0.0
50c2e92f3b001c0f07a654b597605f95	31.0	0.0	0.0	0.0	0.0	0.0	0.0	0.0	0.0	0.0	0.0	0.0	0.0	0.0	0.0	0.0	0.0	0.0	0.0	0.0	0.0	0.0	0.0	0.0	0.0	0.0	0.0	0.0	0.0	0.0	0.0	0.0	0.0	7.0	0.0	0.0	0.0	0.0	0.0	0.0	0.0	0.0	0.0	0.0	0.0	0.0	0.0	27.0	12.0
517b36b986012394a442af4336b89612	692.0	14.0	224.0	151.0	69.0	63.0	34.0	0.0	15.0	15.0	0.0	40.0	90.0	0.0	0.0	61.0	0.0	0.0	123.0	0.0	30.0	0.0	0.0	20.0	0.0	5.0	26.0	183.0	0.0	38.0	49.0	8.0	105.0	65.0	61.0	102.0	21.0	0.0	133.0	0.0	0.0	34.0	15.0	0.0	32.0	17.0	68.0	207.0	0.0
51c2461a5944257c23b82e8b7a9b1e64	0.0	0.0	0.0	0.0	0.0	0.0	0.0	0.0	0.0	0.0	0.0	0.0	143.0	0.0	0.0	0.0	0.0	0.0	0.0	0.0	0.0	0.0	0.0	0.0	0.0	0.0	0.0	0.0	0.0	0.0	0.0	0.0	0.0	0.0	0.0	0.0	0.0	0.0	0.0	0.0	0.0	0.0	0.0	0.0	0.0	0.0	0.0	0.0	0.0
52087ba84903207f653d5bd1d15ebb52	0.0	0.0	0.0	0.0	0.0	0.0	0.0	0.0	0.0	0.0	0.0	0.0	0.0	0.0	0.0	0.0	0.0	0.0	0.0	0.0	0.0	0.0	0.0	0.0	0.0	0.0	0.0	0.0	0.0	0.0	0.0	0.0	0.0	0.0	0.0	0.0	0.0	0.0	0.0	0.0	0.0	0.0	0.0	0.0	0.0	71.0	0.0	0.0	0.0
5225de25bf8902d5a02c4af6e90cb5e8	0.0	0.0	0.0	0.0	0.0	0.0	0.0	0.0	0.0	0.0	0.0	0.0	10.0	0.0	0.0	0.0	0.0	0.0	0.0	0.0	0.0	0.0	0.0	0.0	0.0	0.0	0.0	29.0	0.0	0.0	0.0	0.0	0.0	0.0	0.0	0.0	0.0	0.0	0.0	0.0	0.0	0.0	0.0	0.0	0.0	0.0	0.0	0.0	0.0
52573485a4521e007e4c5217fc5d7c68	0.0	0.0	0.0	0.0	0.0	0.0	0.0	0.0	0.0	0.0	0.0	0.0	0.0	0.0	0.0	0.0	0.0	0.0	0.0	0.0	0.0	0.0	0.0	0.0	0.0	0.0	0.0	0.0	6.0	0.0	0.0	0.0	0.0	0.0	0.0	0.0	0.0	0.0	0.0	0.0	0.0	0.0	0.0	0.0	0.0	0.0	0.0	0.0	0.0
533b6c05a74b2c25a94f884d6fe42f9d	839.0	531.0	1009.0	2037.0	309.0	365.0	965.0	687.0	1335.0	1314.0	114.0	1039.0	1254.0	40.0	5.0	0.0	92.0	70.0	547.0	547.0	704.0	358.0	1207.0	257.0	829.0	1556.0	472.0	1025.0	118.0	116.0	1215.0	85.0	223.0	137.0	0.0	0.0	292.0	340.0	659.0	2505.0	195.0	559.0	703.0	228.0	412.0	652.0	498.0	858.0	292.0
5364d618256c3b47df9c15c639eae1d0	0.0	0.0	0.0	0.0	0.0	0.0	0.0	0.0	0.0	0.0	0.0	0.0	0.0	101.0	61.0	78.0	0.0	0.0	0.0	0.0	0.0	0.0	0.0	0.0	0.0	0.0	0.0	0.0	0.0	0.0	0.0	0.0	0.0	0.0	0.0	0.0	0.0	0.0	0.0	0.0	0.0	0.0	0.0	0.0	0.0	0.0	0.0	0.0	0.0
53d2351a74c69dd99f19a791c81a9370	0.0	0.0	0.0	0.0	0.0	0.0	0.0	0.0	0.0	0.0	0.0	0.0	0.0	0.0	0.0	0.0	0.0	0.0	0.0	0.0	0.0	0.0	0.0	0.0	0.0	0.0	0.0	0.0	0.0	0.0	0.0	0.0	0.0	0.0	7.0	0.0	0.0	0.0	0.0	0.0	0.0	0.0	0.0	0.0	0.0	0.0	0.0	0.0	0.0
5462996c45a16db636a15b6ec0717807	0.0	0.0	0.0	0.0	28.0	0.0	0.0	0.0	0.0	0.0	0.0	0.0	0.0	0.0	0.0	0.0	0.0	0.0	0.0	0.0	0.0	0.0	0.0	0.0	0.0	0.0	0.0	0.0	0.0	0.0	0.0	0.0	0.0	0.0	0.0	0.0	0.0	0.0	0.0	0.0	0.0	0.0	0.0	0.0	61.0	0.0	0.0	0.0	0.0
561ea965dac872e0bd98e8be97eecc77	0.0	0.0	0.0	0.0	0.0	0.0	0.0	0.0	0.0	0.0	0.0	0.0	0.0	0.0	0.0	0.0	0.0	0.0	0.0	0.0	0.0	0.0	0.0	0.0	0.0	0.0	0.0	0.0	0.0	0.0	0.0	0.0	0.0	0.0	0.0	0.0	0.0	0.0	0.0	0.0	0.0	0.0	0.0	0.0	0.0	0.0	0.0	0.0	0.0
5630abcf2a0751973b520c34da2efded	64.0	18.0	21.0	20.0	18.0	115.0	58.0	65.0	187.0	34.0	16.0	35.0	168.0	0.0	15.0	35.0	42.0	41.0	60.0	81.0	121.0	81.0	20.0	36.0	22.0	84.0	104.0	173.0	13.0	29.0	183.0	172.0	54.0	39.0	39.0	78.0	23.0	13.0	156.0	60.0	41.0	58.0	323.0	0.0	0.0	0.0	0.0	44.0	43.0
5685b69f6f289e7d05753304b720281d	0.0	0.0	0.0	0.0	0.0	0.0	0.0	0.0	0.0	0.0	0.0	0.0	0.0	0.0	0.0	0.0	0.0	0.0	0.0	0.0	0.0	0.0	0.0	0.0	0.0	0.0	57.0	69.0	0.0	0.0	0.0	0.0	0.0	0.0	0.0	0.0	0.0	0.0	0.0	0.0	0.0	0.0	0.0	0.0	0.0	0.0	0.0	0.0	0.0
568f60d64cce5e754709f50fd733873f	0.0	0.0	0.0	0.0	0.0	0.0	0.0	0.0	0.0	0.0	0.0	0.0	0.0	0.0	0.0	0.0	0.0	0.0	0.0	0.0	0.0	0.0	0.0	0.0	0.0	0.0	28.0	20.0	0.0	0.0	0.0	0.0	0.0	0.0	0.0	0.0	0.0	0.0	0.0	0.0	0.0	0.0	0.0	0.0	0.0	0.0	0.0	0.0	0.0
5699b09d3c91c083e8ce6bcafc742e25	9175.0	5377.0	5323.0	219.0	14598.0	3911.0	6318.0	734.0	862.0	601.0	6811.0	300.0	2809.0	2101.0	944.0	4206.0	1686.0	1083.0	3570.0	236.0	189.0	3464.0	1381.0	1059.0	3697.0	272.0	5407.0	4734.0	2125.0	3659.0	967.0	2415.0	285.0	2969.0	0.0	622.0	2703.0	8421.0	3117.0	377.0	1383.0	2728.0	187.0	4518.0	9454.0	8003.0	3222.0	8411.0	8944.0
56be4da3a014f35ce47922774c9156c9	0.0	0.0	0.0	0.0	0.0	0.0	14.0	12.0	22.0	9.0	0.0	0.0	0.0	0.0	0.0	0.0	0.0	0.0	0.0	0.0	23.0	37.0	0.0	0.0	0.0	0.0	0.0	139.0	0.0	10.0	0.0	0.0	0.0	0.0	47.0	0.0	0.0	0.0	0.0	0.0	0.0	0.0	0.0	0.0	0.0	0.0	0.0	0.0	0.0
5763f851ed6b0399ebb09a162a85f4a3	0.0	0.0	0.0	0.0	0.0	0.0	0.0	0.0	0.0	0.0	0.0	0.0	0.0	0.0	0.0	0.0	0.0	0.0	0.0	0.0	0.0	0.0	0.0	0.0	0.0	0.0	0.0	0.0	0.0	0.0	0.0	0.0	0.0	0.0	0.0	0.0	0.0	0.0	0.0	0.0	0.0	0.0	0.0	0.0	0.0	0.0	0.0	0.0	0.0
57b1d92ff85488928d314618e0fb3510	0.0	0.0	0.0	0.0	0.0	0.0	0.0	0.0	0.0	0.0	0.0	0.0	0.0	0.0	0.0	0.0	0.0	0.0	0.0	0.0	0.0	0.0	0.0	0.0	0.0	0.0	0.0	0.0	0.0	0.0	0.0	0.0	0.0	0.0	0.0	0.0	0.0	0.0	0.0	0.0	0.0	0.0	0.0	0.0	0.0	0.0	0.0	0.0	0.0
57b90dd9c9040334010d7d539a6876f1	0.0	0.0	0.0	0.0	0.0	0.0	0.0	0.0	0.0	0.0	0.0	0.0	0.0	0.0	0.0	0.0	0.0	0.0	0.0	0.0	0.0	0.0	0.0	0.0	0.0	0.0	34.0	42.0	0.0	0.0	0.0	0.0	0.0	0.0	0.0	0.0	0.0	0.0	0.0	0.0	0.0	0.0	0.0	0.0	0.0	0.0	0.0	0.0	0.0
59050721a1236d1d2d9f91bf7f01da6c	0.0	0.0	0.0	0.0	0.0	0.0	0.0	0.0	0.0	0.0	0.0	0.0	0.0	0.0	0.0	0.0	0.0	0.0	0.0	0.0	0.0	0.0	0.0	0.0	0.0	0.0	0.0	0.0	0.0	0.0	0.0	0.0	0.0	0.0	0.0	0.0	0.0	0.0	0.0	0.0	0.0	0.0	0.0	0.0	0.0	0.0	0.0	0.0	0.0
591fb0286ccb16728925df57ce4bfc67	0.0	0.0	0.0	0.0	0.0	0.0	0.0	0.0	0.0	0.0	0.0	0.0	0.0	71.0	49.0	179.0	0.0	0.0	0.0	0.0	0.0	0.0	0.0	0.0	0.0	0.0	0.0	0.0	0.0	0.0	0.0	0.0	0.0	0.0	0.0	0.0	0.0	0.0	0.0	0.0	0.0	0.0	0.0	0.0	0.0	0.0	0.0	0.0	0.0
5adaae396d2fc53b0d8a3ed71b869e7f	0.0	0.0	0.0	0.0	0.0	236.0	91.0	0.0	136.0	41.0	0.0	0.0	189.0	72.0	97.0	67.0	189.0	67.0	0.0	0.0	124.0	0.0	56.0	0.0	0.0	62.0	0.0	174.0	0.0	0.0	91.0	0.0	52.0	0.0	120.0	0.0	0.0	0.0	0.0	0.0	0.0	60.0	77.0	0.0	0.0	0.0	0.0	0.0	0.0
5ae4ef9c1fc42816d978466635ff4ab8	0.0	0.0	0.0	0.0	5.0	106.0	107.0	0.0	0.0	0.0	0.0	0.0	0.0	0.0	9.0	127.0	0.0	168.0	0.0	0.0	0.0	0.0	0.0	66.0	30.0	0.0	0.0	0.0	0.0	10.0	11.0	0.0	0.0	0.0	0.0	0.0	0.0	0.0	0.0	86.0	0.0	0.0	0.0	0.0	0.0	0.0	0.0	0.0	0.0
5b348a9cf92a0051092696975fffe7c6	20.0	0.0	0.0	0.0	0.0	0.0	0.0	0.0	0.0	0.0	0.0	0.0	0.0	0.0	0.0	0.0	0.0	0.0	0.0	0.0	0.0	0.0	0.0	0.0	0.0	0.0	0.0	0.0	0.0	0.0	0.0	0.0	0.0	0.0	0.0	0.0	0.0	0.0	0.0	0.0	0.0	0.0	0.0	0.0	0.0	0.0	0.0	0.0	0.0
5c6f18b6ac07f6f3614a4aa21ce2d770	0.0	0.0	0.0	0.0	0.0	6.0	0.0	0.0	0.0	0.0	0.0	0.0	0.0	0.0	0.0	0.0	0.0	0.0	0.0	0.0	0.0	0.0	0.0	0.0	0.0	0.0	0.0	0.0	0.0	0.0	0.0	0.0	0.0	0.0	0.0	0.0	0.0	0.0	0.0	0.0	0.0	0.0	0.0	0.0	0.0	0.0	0.0	0.0	0.0
5ccd30281011c170e7e836bc752205e6	0.0	0.0	0.0	0.0	0.0	0.0	0.0	0.0	0.0	0.0	0.0	0.0	0.0	0.0	0.0	0.0	0.0	0.0	0.0	0.0	0.0	0.0	0.0	0.0	0.0	0.0	0.0	0.0	0.0	0.0	0.0	46.0	0.0	0.0	0.0	0.0	0.0	0.0	0.0	0.0	0.0	0.0	0.0	0.0	0.0	0.0	0.0	0.0	0.0
5df1c5c06a1966d13b17f1f5df672777	0.0	0.0	0.0	0.0	0.0	0.0	0.0	0.0	0.0	0.0	0.0	0.0	0.0	19.0	30.0	58.0	0.0	0.0	0.0	0.0	0.0	0.0	0.0	0.0	0.0	0.0	0.0	100.0	10.0	12.0	0.0	0.0	0.0	0.0	13.0	0.0	0.0	0.0	0.0	0.0	0.0	0.0	0.0	0.0	0.0	0.0	0.0	0.0	0.0
5f676e17b06e4d9f5695c87259abfdeb	0.0	0.0	0.0	0.0	0.0	0.0	0.0	0.0	0.0	0.0	0.0	0.0	0.0	0.0	0.0	0.0	0.0	0.0	0.0	0.0	0.0	3.0	0.0	0.0	0.0	0.0	0.0	0.0	0.0	0.0	0.0	0.0	0.0	0.0	0.0	0.0	0.0	0.0	0.0	0.0	0.0	0.0	0.0	0.0	0.0	0.0	0.0	0.0	0.0
5fc7d2ef099559e7a359c53862ea8b54	0.0	0.0	0.0	0.0	0.0	0.0	0.0	0.0	0.0	0.0	0.0	0.0	0.0	0.0	0.0	0.0	0.0	0.0	0.0	0.0	0.0	0.0	0.0	0.0	0.0	0.0	0.0	0.0	0.0	0.0	0.0	0.0	0.0	0.0	0.0	0.0	0.0	0.0	0.0	0.0	0.0	0.0	0.0	0.0	0.0	0.0	0.0	0.0	0.0
60d285e5faed1d8b89692b7e17cedd83	0.0	0.0	0.0	0.0	0.0	0.0	0.0	91.0	0.0	0.0	0.0	0.0	0.0	0.0	0.0	0.0	0.0	0.0	0.0	0.0	0.0	0.0	0.0	0.0	0.0	0.0	0.0	0.0	0.0	0.0	0.0	0.0	0.0	0.0	0.0	0.0	0.0	0.0	0.0	0.0	0.0	0.0	0.0	0.0	0.0	0.0	0.0	0.0	0.0
610ba9fa8c022d0100061a7eca368ee3	0.0	0.0	0.0	0.0	0.0	0.0	0.0	0.0	0.0	0.0	0.0	0.0	118.0	0.0	0.0	0.0	0.0	0.0	0.0	0.0	0.0	138.0	0.0	0.0	0.0	0.0	162.0	200.0	0.0	0.0	219.0	0.0	0.0	0.0	0.0	0.0	0.0	0.0	0.0	0.0	0.0	0.0	0.0	0.0	0.0	0.0	0.0	0.0	0.0
614d36db240068c4845401ada7c3b33e	240.0	0.0	0.0	0.0	0.0	0.0	0.0	0.0	0.0	0.0	180.0	0.0	254.0	0.0	0.0	0.0	0.0	0.0	0.0	0.0	0.0	0.0	0.0	0.0	0.0	0.0	0.0	0.0	0.0	0.0	0.0	92.0	0.0	0.0	0.0	0.0	0.0	0.0	0.0	0.0	0.0	0.0	0.0	0.0	0.0	0.0	0.0	0.0	0.0
6190f0b2f59817f64889da82821ec73d	0.0	0.0	0.0	0.0	0.0	0.0	0.0	0.0	0.0	0.0	0.0	0.0	0.0	0.0	0.0	6.0	0.0	0.0	0.0	0.0	0.0	0.0	0.0	0.0	0.0	0.0	0.0	0.0	0.0	0.0	0.0	0.0	0.0	0.0	0.0	0.0	0.0	0.0	0.0	0.0	0.0	0.0	0.0	0.0	0.0	0.0	0.0	0.0	0.0
61a76ea8dab162783f673b0aa3199504	0.0	0.0	0.0	0.0	0.0	0.0	0.0	0.0	0.0	0.0	0.0	0.0	0.0	0.0	0.0	0.0	0.0	0.0	0.0	0.0	0.0	0.0	0.0	0.0	0.0	0.0	0.0	0.0	0.0	0.0	0.0	0.0	0.0	0.0	0.0	0.0	0.0	0.0	0.0	310.0	0.0	0.0	0.0	0.0	0.0	0.0	0.0	0.0	0.0
621492842a9298d79db8d956f546cd46	0.0	0.0	0.0	0.0	0.0	0.0	0.0	0.0	0.0	0.0	0.0	0.0	0.0	42.0	73.0	56.0	314.0	76.0	28.0	0.0	0.0	0.0	0.0	0.0	0.0	0.0	0.0	0.0	113.0	35.0	0.0	0.0	135.0	0.0	0.0	0.0	0.0	0.0	0.0	0.0	0.0	0.0	0.0	0.0	0.0	0.0	0.0	0.0	0.0
62606fbfe4dd1a48e82364a0a9d364b0	0.0	0.0	0.0	0.0	0.0	0.0	0.0	0.0	0.0	0.0	0.0	0.0	0.0	0.0	0.0	0.0	0.0	0.0	0.0	0.0	0.0	0.0	0.0	0.0	0.0	0.0	0.0	0.0	0.0	0.0	0.0	0.0	0.0	0.0	0.0	0.0	0.0	0.0	0.0	0.0	0.0	0.0	0.0	0.0	0.0	0.0	0.0	0.0	0.0
63047f2f21726a067fd4298f204ef718	0.0	0.0	0.0	0.0	0.0	0.0	0.0	0.0	0.0	0.0	0.0	0.0	0.0	0.0	0.0	0.0	0.0	0.0	0.0	0.0	0.0	0.0	0.0	0.0	0.0	0.0	0.0	0.0	0.0	0.0	0.0	0.0	0.0	0.0	0.0	0.0	0.0	0.0	0.0	0.0	0.0	0.0	0.0	0.0	0.0	0.0	0.0	0.0	0.0
63e7b429d91966909c8b2e461d471b7c	0.0	20.0	7.0	11.0	0.0	0.0	0.0	13.0	0.0	0.0	23.0	0.0	16.0	0.0	0.0	0.0	0.0	0.0	0.0	8.0	14.0	0.0	0.0	7.0	13.0	7.0	8.0	22.0	19.0	0.0	0.0	26.0	15.0	11.0	0.0	0.0	8.0	0.0	26.0	49.0	16.0	0.0	0.0	0.0	17.0	0.0	10.0	0.0	0.0
6400be98be706e381faa4df752eeba93	0.0	0.0	0.0	0.0	0.0	0.0	0.0	0.0	0.0	0.0	0.0	0.0	0.0	0.0	0.0	0.0	0.0	0.0	0.0	0.0	0.0	0.0	0.0	0.0	0.0	0.0	0.0	0.0	0.0	0.0	0.0	0.0	0.0	0.0	0.0	0.0	0.0	0.0	0.0	0.0	0.0	0.0	0.0	0.0	0.0	0.0	0.0	5.0	0.0
64b75473aff451e76e946c655fcbb361	306.0	255.0	190.0	136.0	207.0	0.0	144.0	528.0	290.0	52.0	69.0	289.0	210.0	0.0	0.0	41.0	33.0	0.0	106.0	362.0	138.0	218.0	61.0	461.0	97.0	508.0	393.0	327.0	201.0	82.0	354.0	198.0	0.0	0.0	680.0	52.0	249.0	121.0	347.0	204.0	484.0	587.0	726.0	149.0	243.0	142.0	365.0	410.0	537.0
64f3d674877ab665e1af9328aa658520	0.0	0.0	0.0	0.0	0.0	0.0	0.0	0.0	0.0	0.0	0.0	0.0	0.0	0.0	0.0	0.0	0.0	0.0	0.0	0.0	0.0	0.0	0.0	0.0	0.0	0.0	0.0	0.0	0.0	0.0	0.0	0.0	0.0	0.0	0.0	0.0	0.0	0.0	0.0	0.0	0.0	0.0	0.0	0.0	0.0	0.0	0.0	0.0	0.0
65057f7432d10c06a93825a2c04dccde	16.0	0.0	0.0	58.0	55.0	126.0	15.0	0.0	73.0	139.0	0.0	19.0	170.0	44.0	206.0	0.0	0.0	173.0	122.0	0.0	0.0	0.0	0.0	0.0	16.0	0.0	14.0	0.0	0.0	0.0	83.0	74.0	26.0	0.0	0.0	0.0	0.0	0.0	0.0	0.0	0.0	0.0	87.0	0.0	0.0	0.0	28.0	23.0	0.0
65156a8cb67b1cbf05e4b2973b993b96	0.0	0.0	0.0	0.0	0.0	0.0	0.0	0.0	0.0	0.0	0.0	0.0	0.0	0.0	0.0	0.0	0.0	0.0	0.0	0.0	0.0	0.0	0.0	0.0	0.0	0.0	0.0	0.0	0.0	0.0	0.0	0.0	0.0	0.0	0.0	0.0	0.0	0.0	0.0	0.0	118.0	0.0	0.0	0.0	0.0	0.0	0.0	0.0	0.0
653c60335078e6eeebd88dcd8f7db76c	0.0	0.0	0.0	0.0	0.0	0.0	0.0	0.0	0.0	0.0	0.0	0.0	0.0	0.0	0.0	0.0	0.0	0.0	0.0	0.0	0.0	0.0	0.0	0.0	0.0	0.0	0.0	0.0	0.0	0.0	0.0	0.0	0.0	0.0	0.0	0.0	0.0	0.0	12.0	4.0	0.0	0.0	0.0	0.0	0.0	0.0	0.0	0.0	0.0
6568f2562ad2d857b9f239ed1e082637	114.0	0.0	0.0	0.0	0.0	0.0	0.0	0.0	0.0	0.0	0.0	0.0	0.0	0.0	0.0	0.0	0.0	0.0	0.0	0.0	0.0	0.0	0.0	0.0	0.0	0.0	0.0	0.0	0.0	0.0	0.0	0.0	0.0	0.0	0.0	0.0	0.0	0.0	0.0	0.0	0.0	0.0	0.0	0.0	0.0	0.0	0.0	174.0	0.0
66829becceb306e439f7edc72fed5337	0.0	0.0	0.0	0.0	0.0	0.0	0.0	0.0	58.0	48.0	0.0	0.0	0.0	0.0	0.0	0.0	0.0	0.0	0.0	55.0	142.0	0.0	0.0	0.0	0.0	0.0	59.0	235.0	0.0	0.0	54.0	0.0	0.0	0.0	153.0	55.0	0.0	0.0	73.0	142.0	35.0	72.0	169.0	0.0	0.0	49.0	0.0	0.0	0.0
67088be21010290a02813d727dd577bc	1576.0	664.0	590.0	2149.0	2495.0	0.0	736.0	91.0	347.0	211.0	635.0	516.0	2470.0	242.0	619.0	1114.0	261.0	771.0	976.0	529.0	0.0	946.0	448.0	830.0	1100.0	570.0	814.0	85.0	217.0	251.0	55.0	477.0	0.0	141.0	0.0	208.0	1740.0	1560.0	1040.0	1316.0	1840.0	1774.0	524.0	2450.0	2003.0	2941.0	1366.0	1978.0	1395.0
675c847bccbc53942ebb7b8cbb4efc4d	9.0	4871.0	2141.0	3416.0	53.0	2949.0	1636.0	3177.0	4539.0	4220.0	0.0	307.0	1791.0	2192.0	0.0	0.0	1144.0	1647.0	1034.0	5937.0	2684.0	2371.0	3520.0	940.0	630.0	12347.0	8531.0	9805.0	5238.0	2785.0	5556.0	3539.0	4871.0	3228.0	2187.0	3351.0	2290.0	1601.0	0.0	0.0	1842.0	187.0	1341.0	3907.0	0.0	0.0	2221.0	0.0	812.0
67a0fb4656443a145f3e8068e761faef	0.0	0.0	0.0	0.0	0.0	68.0	25.0	59.0	0.0	0.0	0.0	0.0	0.0	0.0	0.0	0.0	0.0	0.0	0.0	20.0	141.0	0.0	0.0	10.0	17.0	27.0	19.0	62.0	0.0	0.0	0.0	0.0	0.0	0.0	11.0	0.0	0.0	0.0	0.0	0.0	0.0	0.0	0.0	0.0	0.0	0.0	0.0	0.0	0.0
67c608c8a5adf635ffa1e39e09d75551	0.0	0.0	0.0	0.0	0.0	0.0	0.0	0.0	0.0	0.0	0.0	0.0	0.0	0.0	0.0	0.0	0.0	0.0	0.0	0.0	0.0	0.0	0.0	0.0	0.0	0.0	4.0	0.0	0.0	0.0	0.0	0.0	0.0	0.0	0.0	0.0	0.0	0.0	0.0	0.0	0.0	0.0	0.0	0.0	0.0	0.0	0.0	0.0	0.0
68744889f487638d08ed32c4f8819bc0	0.0	0.0	0.0	0.0	0.0	0.0	0.0	0.0	0.0	0.0	0.0	0.0	0.0	0.0	0.0	0.0	0.0	0.0	0.0	0.0	0.0	0.0	0.0	0.0	0.0	0.0	0.0	0.0	0.0	0.0	0.0	0.0	0.0	0.0	0.0	0.0	0.0	0.0	0.0	0.0	0.0	0.0	0.0	0.0	0.0	0.0	0.0	0.0	0.0
68fa774186c9987b535e1721a43dd1cf	0.0	0.0	0.0	0.0	0.0	0.0	0.0	0.0	0.0	0.0	0.0	0.0	3.0	0.0	0.0	0.0	0.0	0.0	0.0	0.0	0.0	0.0	0.0	0.0	0.0	0.0	0.0	0.0	0.0	0.0	0.0	0.0	0.0	0.0	16.0	0.0	0.0	0.0	0.0	0.0	0.0	0.0	0.0	0.0	0.0	0.0	0.0	0.0	0.0
6928971040e6116b9a3f5c9c9bf41adb	0.0	0.0	0.0	0.0	0.0	0.0	0.0	0.0	0.0	0.0	0.0	0.0	0.0	33.0	0.0	0.0	0.0	0.0	0.0	0.0	0.0	0.0	0.0	0.0	0.0	0.0	0.0	0.0	0.0	0.0	0.0	0.0	0.0	0.0	0.0	0.0	0.0	0.0	0.0	0.0	0.0	0.0	0.0	0.0	0.0	0.0	0.0	0.0	0.0
69659d7edd60cd37bbdc9e3bb7f77431	1009.0	554.0	538.0	829.0	202.0	2500.0	1708.0	943.0	2154.0	585.0	240.0	485.0	1321.0	79.0	282.0	498.0	504.0	1123.0	630.0	1105.0	2179.0	1082.0	589.0	617.0	739.0	1425.0	1678.0	5760.0	753.0	307.0	2263.0	3100.0	1205.0	1956.0	572.0	1010.0	308.0	129.0	1363.0	1068.0	688.0	555.0	2674.0	431.0	397.0	670.0	861.0	496.0	217.0
696bb88c1df38c13e0669727d5b1eb8a	260.0	0.0	0.0	0.0	0.0	0.0	0.0	0.0	0.0	0.0	0.0	0.0	0.0	0.0	0.0	0.0	0.0	0.0	0.0	0.0	0.0	0.0	0.0	0.0	0.0	0.0	0.0	0.0	0.0	0.0	0.0	0.0	0.0	0.0	0.0	0.0	0.0	0.0	0.0	0.0	0.0	0.0	0.0	0.0	0.0	243.0	234.0	0.0	0.0
69a11f927915e2a3ba1f7b9c84486527	0.0	0.0	0.0	0.0	0.0	0.0	0.0	0.0	0.0	0.0	0.0	0.0	0.0	5623.0	5745.0	30.0	43.0	95.0	0.0	0.0	0.0	0.0	0.0	0.0	0.0	0.0	0.0	0.0	1420.0	0.0	0.0	0.0	0.0	0.0	0.0	0.0	0.0	0.0	0.0	0.0	0.0	0.0	0.0	0.0	0.0	0.0	0.0	0.0	0.0
69d697a956ed9dffa6ff01a2dfa3c94f	0.0	0.0	0.0	0.0	0.0	0.0	0.0	0.0	0.0	0.0	0.0	0.0	0.0	0.0	0.0	0.0	0.0	0.0	0.0	0.0	0.0	0.0	0.0	0.0	0.0	0.0	0.0	0.0	0.0	0.0	0.0	0.0	0.0	0.0	0.0	0.0	0.0	0.0	0.0	0.0	0.0	0.0	0.0	72.0	0.0	0.0	0.0	0.0	0.0
6a18a2fb4f1d2aca349f1914acb437eb	0.0	0.0	0.0	0.0	0.0	0.0	0.0	0.0	0.0	0.0	0.0	0.0	0.0	0.0	0.0	0.0	0.0	3.0	0.0	0.0	0.0	0.0	0.0	0.0	0.0	0.0	0.0	0.0	0.0	0.0	0.0	7.0	0.0	0.0	0.0	0.0	0.0	0.0	0.0	0.0	0.0	0.0	0.0	0.0	0.0	0.0	0.0	0.0	0.0
6a1f9223fe78243056d2ddb2ad7a01dc	0.0	0.0	0.0	0.0	0.0	0.0	0.0	0.0	0.0	0.0	0.0	0.0	0.0	0.0	0.0	0.0	0.0	0.0	12.0	0.0	219.0	258.0	0.0	0.0	0.0	0.0	28.0	76.0	0.0	0.0	0.0	60.0	44.0	0.0	0.0	0.0	0.0	0.0	0.0	0.0	0.0	0.0	0.0	0.0	0.0	0.0	0.0	0.0	0.0
6a7eeb9e2b0fb85f3a20ff62bfa5c772	0.0	0.0	0.0	0.0	0.0	0.0	0.0	0.0	0.0	0.0	0.0	0.0	0.0	0.0	0.0	0.0	0.0	0.0	0.0	0.0	0.0	0.0	0.0	0.0	0.0	0.0	0.0	0.0	0.0	0.0	0.0	0.0	0.0	0.0	0.0	0.0	0.0	0.0	0.0	0.0	0.0	0.0	0.0	0.0	0.0	0.0	0.0	0.0	0.0
6a90057b6e7a186c4d4e8974cd089f3f	0.0	0.0	0.0	0.0	0.0	0.0	0.0	0.0	0.0	0.0	0.0	0.0	0.0	0.0	0.0	0.0	0.0	0.0	0.0	0.0	0.0	0.0	0.0	0.0	0.0	0.0	0.0	10.0	0.0	0.0	0.0	0.0	0.0	0.0	0.0	0.0	0.0	0.0	0.0	0.0	0.0	0.0	0.0	0.0	0.0	0.0	0.0	0.0	0.0
6aec6763df108cf56bb231d8d7486e5e	0.0	0.0	0.0	0.0	0.0	0.0	356.0	0.0	0.0	0.0	0.0	0.0	0.0	143.0	699.0	3048.0	0.0	0.0	0.0	0.0	0.0	0.0	757.0	120.0	100.0	0.0	0.0	0.0	0.0	0.0	0.0	0.0	0.0	0.0	0.0	0.0	0.0	0.0	0.0	0.0	0.0	0.0	0.0	0.0	0.0	0.0	0.0	0.0	0.0
6c27445d3381340072de2d2907641fb1	0.0	0.0	0.0	0.0	0.0	0.0	0.0	0.0	0.0	0.0	0.0	0.0	0.0	0.0	0.0	0.0	0.0	0.0	0.0	0.0	0.0	0.0	0.0	0.0	0.0	0.0	0.0	0.0	0.0	0.0	0.0	0.0	0.0	0.0	0.0	0.0	0.0	0.0	0.0	0.0	0.0	0.0	0.0	0.0	0.0	0.0	0.0	0.0	0.0
6cc4ea224579f2002679f5146595f132	0.0	0.0	0.0	0.0	0.0	0.0	0.0	0.0	0.0	0.0	0.0	0.0	0.0	0.0	0.0	0.0	0.0	0.0	0.0	34.0	0.0	0.0	0.0	0.0	0.0	0.0	0.0	0.0	0.0	0.0	0.0	0.0	0.0	0.0	0.0	0.0	0.0	0.0	0.0	0.0	0.0	0.0	0.0	0.0	0.0	0.0	0.0	0.0	0.0
6d157c49a79184ad60f86a0ab78a0abc	0.0	0.0	0.0	0.0	0.0	0.0	0.0	0.0	0.0	0.0	0.0	0.0	0.0	0.0	0.0	8.0	0.0	0.0	0.0	0.0	0.0	0.0	0.0	0.0	0.0	0.0	0.0	0.0	0.0	0.0	0.0	0.0	0.0	0.0	0.0	0.0	0.0	0.0	0.0	0.0	0.0	0.0	0.0	0.0	0.0	0.0	0.0	0.0	0.0
6dd61ad24f244f29459bcce0b173813f	125.0	0.0	0.0	0.0	0.0	0.0	0.0	0.0	0.0	0.0	0.0	0.0	0.0	0.0	0.0	0.0	0.0	0.0	0.0	59.0	0.0	0.0	0.0	0.0	85.0	0.0	0.0	0.0	0.0	0.0	0.0	0.0	0.0	0.0	0.0	0.0	0.0	0.0	0.0	0.0	0.0	0.0	0.0	0.0	0.0	0.0	0.0	0.0	0.0
6dfb118aa8b73ede1bdb71dedc23838c	1249.0	349.0	173.0	903.0	80.0	99.0	396.0	1187.0	613.0	161.0	38.0	257.0	457.0	7.0	11.0	29.0	60.0	43.0	257.0	1513.0	528.0	295.0	619.0	319.0	251.0	1812.0	798.0	1779.0	119.0	111.0	628.0	1276.0	0.0	73.0	122.0	0.0	107.0	62.0	305.0	337.0	598.0	420.0	706.0	246.0	430.0	541.0	1702.0	530.0	417.0
6e57b32b545e72b802822e1554c70868	0.0	33.0	0.0	0.0	0.0	92.0	29.0	35.0	39.0	0.0	17.0	34.0	31.0	0.0	0.0	21.0	15.0	10.0	21.0	0.0	0.0	32.0	14.0	0.0	0.0	0.0	35.0	70.0	0.0	17.0	0.0	7.0	0.0	22.0	43.0	0.0	0.0	0.0	0.0	0.0	51.0	18.0	11.0	0.0	0.0	0.0	0.0	0.0	17.0
6e9c202922593585e4ec9008f8ace85b	0.0	0.0	0.0	0.0	0.0	0.0	0.0	0.0	0.0	0.0	0.0	0.0	0.0	0.0	0.0	0.0	0.0	0.0	0.0	0.0	0.0	0.0	0.0	0.0	0.0	0.0	0.0	0.0	0.0	0.0	0.0	0.0	0.0	0.0	0.0	0.0	0.0	0.0	0.0	0.0	0.0	0.0	0.0	0.0	0.0	0.0	0.0	0.0	0.0
6eaef2dd2e8097421a196c104a2b76c8	0.0	55.0	0.0	0.0	0.0	0.0	116.0	0.0	66.0	0.0	0.0	0.0	0.0	0.0	0.0	0.0	0.0	72.0	46.0	0.0	74.0	0.0	0.0	0.0	0.0	37.0	118.0	175.0	0.0	0.0	0.0	0.0	0.0	0.0	64.0	0.0	0.0	0.0	0.0	0.0	0.0	0.0	0.0	0.0	0.0	0.0	0.0	0.0	0.0
6f1036c13ef143fd4f77b570e476a8bb	0.0	0.0	0.0	0.0	0.0	0.0	0.0	0.0	0.0	0.0	0.0	0.0	0.0	0.0	0.0	8.0	0.0	0.0	0.0	0.0	0.0	0.0	0.0	0.0	0.0	0.0	0.0	0.0	0.0	0.0	0.0	0.0	0.0	0.0	0.0	0.0	0.0	0.0	0.0	0.0	0.0	0.0	0.0	0.0	0.0	0.0	0.0	0.0	0.0
6f50bf9436ac7470e5168a4e389734a9	0.0	0.0	0.0	0.0	0.0	0.0	0.0	0.0	0.0	0.0	0.0	0.0	0.0	0.0	0.0	0.0	0.0	0.0	0.0	0.0	0.0	0.0	0.0	0.0	0.0	0.0	0.0	0.0	0.0	0.0	0.0	0.0	0.0	0.0	0.0	0.0	0.0	0.0	0.0	0.0	0.0	0.0	0.0	0.0	0.0	0.0	0.0	0.0	0.0
6f899e58ffc768754891187809557d7d	0.0	0.0	0.0	0.0	0.0	0.0	0.0	0.0	0.0	0.0	0.0	0.0	0.0	0.0	0.0	0.0	0.0	0.0	0.0	0.0	0.0	0.0	0.0	0.0	0.0	0.0	0.0	0.0	0.0	0.0	0.0	0.0	0.0	0.0	0.0	0.0	0.0	0.0	0.0	0.0	0.0	0.0	0.0	0.0	0.0	0.0	0.0	0.0	0.0
6fe349d35ea732b0b080d288737c1408	0.0	0.0	0.0	0.0	0.0	0.0	0.0	0.0	0.0	0.0	14.0	0.0	0.0	0.0	10.0	0.0	0.0	0.0	0.0	0.0	0.0	0.0	0.0	0.0	0.0	0.0	0.0	0.0	0.0	0.0	0.0	0.0	0.0	0.0	0.0	0.0	0.0	0.0	0.0	0.0	0.0	0.0	0.0	0.0	0.0	0.0	0.0	0.0	0.0
7015af4d818affbc4f57937cf90f4834	0.0	0.0	0.0	0.0	0.0	0.0	0.0	0.0	0.0	0.0	0.0	0.0	0.0	0.0	0.0	0.0	0.0	0.0	0.0	0.0	0.0	0.0	0.0	0.0	0.0	0.0	0.0	0.0	0.0	0.0	0.0	0.0	0.0	0.0	0.0	0.0	0.0	0.0	0.0	0.0	0.0	0.0	0.0	0.0	0.0	0.0	0.0	0.0	0.0
702c04319697e1631400bfc905231bc6	0.0	0.0	0.0	0.0	0.0	0.0	0.0	0.0	0.0	0.0	0.0	0.0	0.0	0.0	0.0	0.0	0.0	0.0	4.0	0.0	0.0	0.0	0.0	0.0	0.0	0.0	0.0	0.0	0.0	0.0	0.0	0.0	0.0	0.0	0.0	0.0	0.0	0.0	0.0	0.0	0.0	0.0	0.0	0.0	0.0	0.0	0.0	0.0	0.0
708b000c48dbefb1454b79108d2a1f70	986.0	89.0	445.0	561.0	111.0	973.0	924.0	128.0	1103.0	638.0	51.0	217.0	181.0	91.0	165.0	100.0	33.0	355.0	388.0	100.0	835.0	133.0	82.0	252.0	437.0	67.0	750.0	780.0	28.0	105.0	401.0	79.0	79.0	206.0	100.0	563.0	343.0	154.0	301.0	460.0	20.0	161.0	96.0	29.0	504.0	465.0	132.0	713.0	99.0
70ba7f010c09d57ed2362bd06da989eb	239.0	50.0	50.0	141.0	42.0	84.0	77.0	67.0	118.0	126.0	21.0	153.0	100.0	0.0	0.0	9.0	14.0	63.0	118.0	51.0	120.0	12.0	13.0	103.0	17.0	31.0	103.0	99.0	0.0	26.0	66.0	7.0	8.0	63.0	159.0	11.0	160.0	10.0	120.0	390.0	0.0	0.0	0.0	9.0	780.0	243.0	102.0	90.0	62.0
70e49db991e001fe9bedfc5a4db9e8b6	0.0	0.0	0.0	0.0	0.0	0.0	0.0	0.0	0.0	0.0	0.0	0.0	0.0	0.0	51.0	0.0	0.0	0.0	0.0	0.0	0.0	0.0	0.0	0.0	0.0	0.0	0.0	0.0	0.0	0.0	0.0	0.0	0.0	0.0	0.0	0.0	0.0	0.0	0.0	0.0	0.0	0.0	0.0	0.0	0.0	0.0	0.0	0.0	0.0
7166515bd033d6e22f84b1252c53fe22	0.0	0.0	0.0	0.0	0.0	0.0	0.0	0.0	0.0	0.0	0.0	0.0	0.0	0.0	0.0	0.0	0.0	0.0	0.0	0.0	0.0	48.0	0.0	0.0	0.0	0.0	0.0	0.0	0.0	0.0	0.0	0.0	0.0	0.0	0.0	0.0	0.0	0.0	0.0	0.0	0.0	0.0	55.0	0.0	141.0	0.0	0.0	0.0	0.0
71a6d8ff0b743989da17462de36917d1	0.0	0.0	0.0	0.0	0.0	0.0	0.0	0.0	0.0	0.0	0.0	0.0	0.0	0.0	0.0	0.0	0.0	0.0	0.0	0.0	9.0	0.0	0.0	0.0	0.0	6.0	0.0	0.0	0.0	0.0	0.0	0.0	0.0	0.0	0.0	0.0	0.0	0.0	0.0	0.0	0.0	0.0	0.0	0.0	0.0	0.0	0.0	0.0	0.0
71ee9e23264dbb0d69046f3686e6e131	0.0	0.0	0.0	0.0	0.0	0.0	0.0	0.0	0.0	0.0	0.0	0.0	0.0	0.0	0.0	0.0	0.0	0.0	0.0	0.0	0.0	0.0	0.0	0.0	0.0	0.0	0.0	0.0	0.0	20.0	50.0	0.0	0.0	0.0	0.0	0.0	0.0	0.0	0.0	0.0	0.0	0.0	0.0	0.0	0.0	0.0	0.0	0.0	0.0
71f18ccd2bc7920b20bdd91ff5dd271d	90.0	0.0	80.0	53.0	0.0	0.0	0.0	0.0	0.0	0.0	0.0	0.0	0.0	0.0	0.0	0.0	0.0	0.0	0.0	0.0	0.0	0.0	0.0	0.0	0.0	0.0	0.0	0.0	0.0	0.0	0.0	0.0	0.0	0.0	0.0	0.0	0.0	0.0	0.0	0.0	0.0	0.0	0.0	67.0	94.0	153.0	45.0	83.0	0.0
7277adf5f1da81e8ae0778331e93624e	0.0	0.0	0.0	0.0	0.0	0.0	0.0	0.0	0.0	0.0	0.0	0.0	0.0	0.0	0.0	0.0	0.0	0.0	0.0	0.0	0.0	0.0	0.0	0.0	0.0	0.0	0.0	0.0	0.0	0.0	0.0	0.0	0.0	0.0	0.0	0.0	0.0	0.0	0.0	0.0	0.0	0.0	0.0	0.0	0.0	0.0	0.0	0.0	0.0
72d17848c5b12be04c3c862c2faea456	0.0	0.0	0.0	0.0	0.0	0.0	0.0	0.0	0.0	0.0	0.0	0.0	0.0	128.0	2.0	0.0	0.0	0.0	0.0	0.0	0.0	0.0	0.0	0.0	0.0	0.0	0.0	0.0	22.0	25.0	0.0	0.0	0.0	0.0	0.0	0.0	0.0	0.0	0.0	0.0	0.0	0.0	0.0	0.0	0.0	0.0	0.0	0.0	0.0
72e84227bd04a5286d790482ef0a9588	0.0	0.0	0.0	0.0	0.0	0.0	0.0	0.0	0.0	0.0	0.0	0.0	0.0	0.0	0.0	0.0	0.0	0.0	0.0	0.0	0.0	0.0	0.0	0.0	0.0	0.0	0.0	0.0	64.0	57.0	0.0	0.0	0.0	0.0	0.0	0.0	84.0	82.0	139.0	0.0	0.0	0.0	0.0	373.0	0.0	70.0	0.0	0.0	282.0
72edc71336c6dbb5656dde0c724a3dcb	0.0	0.0	0.0	0.0	0.0	0.0	0.0	0.0	0.0	0.0	0.0	0.0	0.0	0.0	0.0	0.0	0.0	0.0	0.0	0.0	0.0	0.0	0.0	0.0	0.0	0.0	0.0	9.0	0.0	0.0	0.0	0.0	0.0	0.0	0.0	0.0	0.0	0.0	0.0	0.0	0.0	0.0	0.0	0.0	0.0	0.0	0.0	0.0	0.0
72f515aa732cfe38710bb857bce7b232	0.0	0.0	0.0	0.0	0.0	0.0	0.0	0.0	0.0	0.0	0.0	0.0	0.0	0.0	0.0	0.0	0.0	0.0	0.0	0.0	0.0	0.0	0.0	0.0	0.0	9.0	0.0	46.0	0.0	0.0	0.0	0.0	0.0	0.0	0.0	0.0	0.0	0.0	0.0	0.0	0.0	0.0	0.0	0.0	0.0	0.0	0.0	0.0	0.0
7342e08f115cb6603912a4f44d0fb152	0.0	0.0	0.0	0.0	0.0	0.0	0.0	0.0	0.0	0.0	0.0	0.0	0.0	0.0	0.0	0.0	0.0	0.0	0.0	0.0	0.0	0.0	0.0	0.0	0.0	0.0	0.0	0.0	0.0	0.0	0.0	0.0	0.0	0.0	0.0	0.0	0.0	0.0	0.0	0.0	0.0	0.0	0.0	0.0	0.0	0.0	0.0	0.0	0.0
735cb9abbbc8ff2b5b354be608a3a869	0.0	0.0	0.0	0.0	0.0	0.0	0.0	0.0	0.0	0.0	0.0	0.0	0.0	129.0	348.0	0.0	0.0	0.0	0.0	0.0	0.0	0.0	0.0	0.0	0.0	0.0	0.0	0.0	0.0	0.0	0.0	0.0	0.0	0.0	0.0	0.0	0.0	0.0	0.0	0.0	0.0	0.0	0.0	0.0	0.0	0.0	0.0	0.0	0.0
73fb134524ad1befd4dfea0961d35efa	0.0	0.0	0.0	0.0	0.0	0.0	0.0	0.0	0.0	0.0	0.0	0.0	0.0	0.0	0.0	0.0	0.0	0.0	0.0	0.0	0.0	0.0	0.0	0.0	0.0	0.0	0.0	0.0	0.0	0.0	0.0	0.0	0.0	0.0	0.0	0.0	0.0	0.0	0.0	0.0	0.0	0.0	0.0	0.0	0.0	0.0	0.0	0.0	0.0
74c8bf541ad58c8a712978042f17f3a2	0.0	0.0	0.0	0.0	0.0	0.0	0.0	0.0	0.0	0.0	0.0	0.0	0.0	0.0	0.0	0.0	0.0	0.0	0.0	0.0	0.0	0.0	0.0	0.0	0.0	0.0	0.0	0.0	0.0	0.0	0.0	0.0	0.0	0.0	0.0	0.0	0.0	0.0	0.0	0.0	0.0	0.0	0.0	0.0	0.0	0.0	0.0	0.0	0.0
7518ed8686745d950c1d7156e6aa16f2	0.0	0.0	0.0	0.0	0.0	0.0	0.0	0.0	0.0	0.0	0.0	0.0	0.0	0.0	0.0	0.0	0.0	0.0	0.0	0.0	0.0	0.0	0.0	0.0	0.0	0.0	0.0	0.0	0.0	0.0	0.0	0.0	0.0	0.0	0.0	0.0	0.0	0.0	0.0	0.0	0.0	0.0	0.0	0.0	0.0	0.0	0.0	0.0	0.0
77b95cbf3b8e15bcb7e1915d8a601de2	0.0	0.0	0.0	0.0	0.0	0.0	0.0	0.0	0.0	0.0	0.0	0.0	0.0	0.0	0.0	0.0	0.0	0.0	116.0	0.0	0.0	0.0	0.0	0.0	0.0	0.0	0.0	0.0	0.0	0.0	0.0	0.0	0.0	0.0	0.0	0.0	0.0	0.0	0.0	0.0	0.0	0.0	0.0	0.0	0.0	0.0	0.0	0.0	0.0
78d4f442773fc72402c01693d81a45e6	0.0	95.0	416.0	657.0	0.0	0.0	0.0	61.0	190.0	0.0	0.0	0.0	0.0	0.0	0.0	0.0	0.0	0.0	0.0	0.0	420.0	0.0	0.0	0.0	388.0	57.0	449.0	1875.0	0.0	0.0	0.0	0.0	0.0	0.0	263.0	0.0	0.0	0.0	0.0	0.0	0.0	0.0	0.0	0.0	0.0	0.0	0.0	0.0	0.0
79b44cbc583ccc2e25cf5b286bcb2bfb	0.0	0.0	0.0	0.0	0.0	0.0	0.0	0.0	0.0	0.0	0.0	0.0	0.0	0.0	0.0	0.0	0.0	0.0	0.0	0.0	0.0	0.0	0.0	0.0	0.0	0.0	0.0	0.0	0.0	0.0	0.0	0.0	0.0	0.0	35.0	0.0	0.0	0.0	0.0	0.0	0.0	0.0	0.0	0.0	0.0	0.0	0.0	0.0	0.0
79bcbeac3f0ba3e992a6de21a7cd98cb	0.0	0.0	0.0	0.0	0.0	0.0	0.0	0.0	0.0	0.0	0.0	0.0	51.0	0.0	0.0	0.0	0.0	0.0	0.0	0.0	0.0	0.0	0.0	0.0	0.0	0.0	0.0	0.0	0.0	0.0	0.0	0.0	0.0	0.0	0.0	0.0	0.0	0.0	0.0	0.0	0.0	0.0	0.0	0.0	0.0	0.0	0.0	0.0	0.0
7a21bb7da3ce9ff23c72fc82d270bd56	0.0	0.0	228.0	302.0	50.0	72.0	176.0	0.0	0.0	0.0	0.0	179.0	261.0	0.0	0.0	0.0	0.0	0.0	0.0	0.0	126.0	0.0	157.0	0.0	139.0	0.0	68.0	145.0	0.0	0.0	0.0	0.0	0.0	0.0	0.0	0.0	59.0	0.0	0.0	866.0	0.0	263.0	202.0	0.0	63.0	149.0	0.0	0.0	66.0
7af6fc12809fdafab918881f836460f8	42.0	0.0	0.0	0.0	0.0	0.0	0.0	0.0	0.0	0.0	0.0	0.0	0.0	0.0	0.0	0.0	0.0	0.0	0.0	0.0	0.0	0.0	0.0	0.0	0.0	0.0	0.0	0.0	0.0	0.0	0.0	0.0	0.0	0.0	283.0	0.0	0.0	0.0	0.0	0.0	0.0	0.0	0.0	0.0	0.0	0.0	9.0	0.0	0.0
7b54dfc3ce5677323b03443cb364fbb2	0.0	0.0	0.0	0.0	0.0	0.0	0.0	0.0	0.0	0.0	0.0	0.0	0.0	168.0	89.0	0.0	0.0	0.0	0.0	0.0	0.0	0.0	0.0	0.0	0.0	0.0	0.0	0.0	0.0	0.0	0.0	0.0	0.0	0.0	0.0	0.0	0.0	0.0	0.0	0.0	0.0	0.0	0.0	0.0	0.0	0.0	0.0	0.0	0.0
7bb7c35d62c09c6d288138572e1dce2d	0.0	0.0	0.0	0.0	0.0	0.0	0.0	0.0	0.0	0.0	0.0	46.0	0.0	0.0	0.0	0.0	0.0	0.0	0.0	0.0	0.0	0.0	0.0	0.0	0.0	0.0	0.0	0.0	0.0	0.0	0.0	0.0	0.0	0.0	0.0	0.0	0.0	0.0	0.0	0.0	0.0	0.0	0.0	0.0	0.0	0.0	0.0	0.0	0.0
7bec267b66361a3a0b4e8f1b7424f79b	0.0	0.0	0.0	0.0	0.0	0.0	0.0	0.0	0.0	0.0	0.0	0.0	0.0	14.0	173.0	115.0	118.0	90.0	29.0	0.0	0.0	0.0	0.0	0.0	0.0	0.0	0.0	0.0	32.0	28.0	16.0	0.0	0.0	0.0	0.0	0.0	0.0	0.0	0.0	0.0	0.0	0.0	0.0	0.0	0.0	0.0	0.0	0.0	0.0
7caa2b55cc40cc278ab73955be03672d	0.0	0.0	0.0	0.0	0.0	0.0	0.0	0.0	0.0	0.0	0.0	0.0	0.0	0.0	0.0	0.0	0.0	0.0	0.0	0.0	0.0	0.0	0.0	0.0	0.0	0.0	0.0	0.0	0.0	0.0	0.0	0.0	0.0	0.0	0.0	0.0	0.0	0.0	0.0	0.0	0.0	0.0	0.0	0.0	0.0	0.0	0.0	0.0	0.0
7d454750f52d9a1d4d1670b1796e35e7	0.0	0.0	0.0	0.0	0.0	0.0	0.0	0.0	0.0	0.0	0.0	0.0	0.0	0.0	0.0	35.0	0.0	0.0	0.0	0.0	0.0	9.0	0.0	0.0	0.0	0.0	0.0	0.0	0.0	0.0	0.0	0.0	0.0	0.0	0.0	0.0	0.0	0.0	0.0	0.0	0.0	11.0	0.0	0.0	0.0	0.0	0.0	10.0	0.0
7e0eab86e35d4e833782bf10d3cbdcdc	0.0	0.0	0.0	0.0	0.0	0.0	0.0	0.0	0.0	0.0	0.0	278.0	0.0	0.0	0.0	0.0	0.0	0.0	0.0	0.0	0.0	0.0	0.0	0.0	0.0	0.0	0.0	0.0	0.0	0.0	0.0	0.0	0.0	0.0	0.0	0.0	0.0	0.0	0.0	0.0	14.0	0.0	0.0	0.0	103.0	0.0	0.0	0.0	0.0
7eac17dba253d45b7426ebc866487e31	0.0	0.0	0.0	0.0	0.0	0.0	0.0	0.0	34.0	44.0	0.0	0.0	0.0	0.0	0.0	0.0	0.0	0.0	0.0	23.0	0.0	0.0	0.0	12.0	33.0	0.0	0.0	0.0	0.0	0.0	0.0	0.0	0.0	0.0	0.0	0.0	26.0	0.0	0.0	0.0	0.0	0.0	0.0	0.0	0.0	0.0	0.0	0.0	0.0
7f939a03009f35bd305966acb338c5e0	0.0	0.0	0.0	0.0	0.0	0.0	0.0	0.0	0.0	0.0	0.0	0.0	0.0	0.0	0.0	0.0	0.0	0.0	0.0	0.0	0.0	0.0	0.0	0.0	0.0	0.0	0.0	0.0	0.0	0.0	0.0	0.0	0.0	0.0	0.0	0.0	0.0	0.0	0.0	0.0	0.0	0.0	0.0	0.0	0.0	0.0	0.0	0.0	0.0
7fa18c160ef0b97e8eee80cc880a5827	0.0	0.0	48.0	0.0	0.0	0.0	0.0	0.0	0.0	0.0	0.0	0.0	0.0	0.0	0.0	0.0	0.0	0.0	0.0	0.0	0.0	0.0	0.0	0.0	0.0	0.0	0.0	0.0	0.0	0.0	0.0	0.0	0.0	0.0	0.0	0.0	0.0	0.0	0.0	0.0	0.0	0.0	0.0	0.0	0.0	0.0	0.0	0.0	0.0
807ab4dce101a0cca3e66c559d190b9a	4732.0	1648.0	7014.0	6164.0	1726.0	6680.0	5493.0	3248.0	5417.0	3638.0	1677.0	3427.0	4930.0	351.0	1497.0	2509.0	1532.0	1719.0	2333.0	5450.0	7271.0	3540.0	1005.0	3324.0	3645.0	4529.0	5428.0	9158.0	713.0	2213.0	7255.0	5886.0	1482.0	2490.0	3050.0	4420.0	4253.0	1204.0	4817.0	7144.0	6381.0	4855.0	13219.0	1746.0	2944.0	5446.0	6370.0	2688.0	782.0
80fcadfae14f5047dbb315aa03b86ea8	0.0	0.0	0.0	0.0	0.0	0.0	0.0	0.0	0.0	0.0	0.0	0.0	0.0	0.0	0.0	0.0	0.0	0.0	0.0	0.0	0.0	0.0	0.0	0.0	0.0	0.0	0.0	0.0	0.0	0.0	0.0	0.0	0.0	0.0	0.0	0.0	0.0	0.0	0.0	0.0	0.0	0.0	0.0	0.0	0.0	0.0	0.0	0.0	0.0
821130ba72e86c335c55c269f31db0d0	0.0	0.0	0.0	0.0	0.0	0.0	0.0	0.0	0.0	0.0	0.0	0.0	0.0	0.0	0.0	0.0	0.0	0.0	0.0	0.0	0.0	0.0	0.0	0.0	0.0	0.0	0.0	0.0	42.0	0.0	0.0	9.0	0.0	0.0	0.0	0.0	0.0	0.0	0.0	0.0	0.0	0.0	0.0	120.0	153.0	0.0	0.0	0.0	0.0
8233351bb7a8159835534f687c20c1d5	0.0	0.0	0.0	0.0	0.0	0.0	0.0	0.0	0.0	0.0	0.0	0.0	0.0	0.0	0.0	0.0	0.0	0.0	0.0	0.0	0.0	0.0	0.0	0.0	0.0	0.0	0.0	0.0	0.0	0.0	0.0	0.0	0.0	0.0	0.0	0.0	0.0	0.0	0.0	0.0	0.0	0.0	0.0	0.0	0.0	0.0	0.0	0.0	0.0
8286e6beb85376d7dcdd7eaba44c2e9f	0.0	0.0	0.0	0.0	102.0	0.0	0.0	1810.0	0.0	0.0	0.0	597.0	236.0	0.0	0.0	0.0	370.0	199.0	151.0	0.0	0.0	0.0	797.0	0.0	0.0	0.0	0.0	0.0	400.0	579.0	1397.0	0.0	0.0	0.0	0.0	0.0	0.0	0.0	0.0	0.0	1007.0	0.0	0.0	2300.0	0.0	0.0	896.0	0.0	0.0
82b5ddef980eb680544ea6173b19fb0a	0.0	0.0	275.0	0.0	0.0	0.0	0.0	0.0	0.0	0.0	0.0	0.0	0.0	0.0	0.0	0.0	0.0	0.0	0.0	0.0	0.0	0.0	0.0	0.0	0.0	0.0	0.0	0.0	0.0	0.0	0.0	0.0	0.0	0.0	0.0	0.0	0.0	0.0	0.0	0.0	0.0	0.0	0.0	0.0	0.0	0.0	0.0	0.0	0.0
83765acd445533175c2385605d4f8581	0.0	0.0	0.0	0.0	0.0	0.0	0.0	0.0	0.0	0.0	0.0	0.0	0.0	0.0	0.0	0.0	0.0	0.0	0.0	0.0	0.0	0.0	0.0	0.0	0.0	0.0	0.0	0.0	0.0	10.0	0.0	0.0	0.0	0.0	0.0	0.0	3.0	0.0	0.0	0.0	0.0	0.0	0.0	0.0	0.0	0.0	0.0	0.0	0.0
8391120248ccdfa2652fcd486e3dc48f	0.0	0.0	0.0	0.0	0.0	0.0	0.0	0.0	0.0	0.0	0.0	0.0	6.0	0.0	0.0	0.0	0.0	0.0	0.0	0.0	0.0	0.0	0.0	0.0	0.0	0.0	0.0	0.0	0.0	0.0	0.0	0.0	0.0	0.0	0.0	0.0	0.0	0.0	0.0	0.0	0.0	0.0	0.0	0.0	0.0	0.0	0.0	0.0	0.0
84550cce045fd4f2ad79ff760621f374	0.0	0.0	0.0	0.0	0.0	0.0	0.0	0.0	0.0	0.0	0.0	0.0	0.0	0.0	0.0	0.0	0.0	0.0	0.0	0.0	0.0	0.0	0.0	0.0	0.0	0.0	0.0	0.0	0.0	0.0	0.0	0.0	0.0	0.0	0.0	0.0	0.0	0.0	8.0	0.0	0.0	0.0	0.0	0.0	0.0	0.0	0.0	0.0	0.0
84ad674e3f7eb898b179ff667831c3ab	0.0	0.0	0.0	0.0	0.0	0.0	0.0	0.0	0.0	0.0	0.0	0.0	0.0	0.0	0.0	0.0	0.0	0.0	0.0	0.0	0.0	0.0	0.0	0.0	0.0	0.0	0.0	0.0	0.0	0.0	13.0	0.0	0.0	0.0	0.0	0.0	0.0	0.0	0.0	0.0	0.0	0.0	0.0	0.0	0.0	0.0	0.0	0.0	0.0
8565721e5846e539cda209e295e2cbb3	0.0	0.0	0.0	0.0	0.0	0.0	0.0	0.0	0.0	0.0	0.0	0.0	0.0	0.0	0.0	0.0	0.0	0.0	0.0	3.0	0.0	0.0	0.0	0.0	0.0	0.0	0.0	0.0	0.0	0.0	0.0	0.0	0.0	0.0	0.0	0.0	0.0	0.0	0.0	0.0	0.0	0.0	0.0	0.0	0.0	0.0	0.0	0.0	0.0
86138af31bf9e7b2375d10b4f2cad0aa	0.0	0.0	0.0	0.0	0.0	0.0	0.0	0.0	0.0	0.0	0.0	0.0	0.0	0.0	0.0	0.0	5.0	14.0	0.0	0.0	0.0	0.0	0.0	0.0	0.0	0.0	0.0	0.0	0.0	0.0	0.0	0.0	0.0	0.0	0.0	0.0	0.0	0.0	0.0	0.0	0.0	0.0	0.0	0.0	0.0	0.0	0.0	0.0	0.0
862ea206832b5ec9e423a972af87f2b1	0.0	0.0	0.0	0.0	0.0	0.0	0.0	0.0	0.0	0.0	0.0	0.0	0.0	0.0	0.0	0.0	0.0	0.0	0.0	0.0	0.0	0.0	0.0	0.0	0.0	0.0	0.0	0.0	0.0	0.0	0.0	0.0	0.0	0.0	0.0	0.0	0.0	0.0	0.0	0.0	0.0	0.0	0.0	0.0	0.0	0.0	0.0	0.0	0.0
86af105a9b4658727c15ca4a2a02b5fd	0.0	0.0	0.0	0.0	0.0	0.0	0.0	0.0	0.0	0.0	0.0	22.0	30.0	0.0	0.0	0.0	0.0	0.0	0.0	0.0	0.0	0.0	0.0	0.0	0.0	0.0	0.0	0.0	0.0	0.0	0.0	0.0	0.0	0.0	0.0	0.0	0.0	0.0	0.0	0.0	0.0	38.0	38.0	0.0	0.0	0.0	0.0	0.0	0.0
87223e0709b43f10b3a8f096456c89be	0.0	0.0	33.0	78.0	0.0	0.0	0.0	0.0	0.0	0.0	0.0	0.0	0.0	0.0	0.0	0.0	0.0	0.0	0.0	0.0	0.0	0.0	0.0	0.0	0.0	0.0	57.0	111.0	0.0	0.0	0.0	54.0	0.0	0.0	0.0	0.0	0.0	0.0	0.0	0.0	0.0	0.0	0.0	0.0	0.0	0.0	0.0	0.0	0.0
87ace68671b521fa779b33d5fcf2b782	0.0	0.0	0.0	0.0	0.0	0.0	0.0	0.0	0.0	0.0	0.0	0.0	0.0	11.0	0.0	0.0	0.0	0.0	0.0	0.0	0.0	0.0	0.0	0.0	0.0	0.0	0.0	0.0	0.0	0.0	0.0	1019.0	0.0	0.0	10.0	0.0	0.0	0.0	0.0	0.0	0.0	0.0	0.0	0.0	0.0	0.0	0.0	0.0	0.0
8884a8ca1ee29cb498319534414fce93	0.0	0.0	0.0	0.0	0.0	0.0	0.0	0.0	0.0	0.0	0.0	0.0	0.0	0.0	0.0	0.0	0.0	0.0	0.0	0.0	0.0	0.0	100.0	143.0	0.0	0.0	0.0	0.0	0.0	0.0	0.0	0.0	0.0	0.0	0.0	0.0	0.0	0.0	0.0	0.0	0.0	0.0	0.0	0.0	0.0	0.0	0.0	0.0	0.0
88f513b4721d77f072c33f0cd485460a	0.0	165.0	508.0	406.0	0.0	0.0	0.0	0.0	0.0	0.0	0.0	0.0	0.0	0.0	0.0	0.0	0.0	0.0	0.0	688.0	316.0	429.0	270.0	34.0	4.0	163.0	287.0	105.0	0.0	0.0	0.0	0.0	0.0	0.0	0.0	0.0	0.0	0.0	0.0	0.0	52.0	303.0	325.0	0.0	0.0	0.0	0.0	0.0	0.0
896ef045b76226615a61d41a212f9029	0.0	0.0	0.0	0.0	0.0	0.0	0.0	0.0	0.0	0.0	0.0	0.0	0.0	0.0	0.0	13.0	0.0	0.0	0.0	0.0	0.0	5.0	0.0	0.0	0.0	0.0	0.0	0.0	0.0	0.0	0.0	0.0	0.0	0.0	0.0	0.0	0.0	0.0	0.0	0.0	0.0	0.0	0.0	0.0	0.0	21.0	0.0	0.0	0.0
8b1acc3c63edd8908d6c26f1c31f21a7	0.0	0.0	0.0	0.0	0.0	0.0	0.0	0.0	0.0	0.0	0.0	0.0	0.0	0.0	0.0	0.0	0.0	0.0	0.0	0.0	0.0	0.0	0.0	0.0	0.0	0.0	0.0	0.0	0.0	0.0	0.0	0.0	0.0	0.0	0.0	0.0	0.0	0.0	0.0	0.0	0.0	0.0	0.0	0.0	0.0	0.0	0.0	0.0	0.0
8b80340fccbb20bbc0b06b52e5a279cd	1213.0	0.0	43.0	0.0	78.0	146.0	1600.0	312.0	2220.0	2937.0	2014.0	1227.0	4259.0	1188.0	561.0	813.0	180.0	1397.0	4905.0	429.0	236.0	206.0	1749.0	897.0	490.0	931.0	1840.0	231.0	1521.0	102.0	1620.0	0.0	0.0	1413.0	905.0	625.0	1552.0	26.0	3369.0	2722.0	1198.0	1617.0	226.0	2392.0	7319.0	7806.0	1463.0	2254.0	0.0
8bf07364ccae871ef9ea80ab19716911	0.0	0.0	0.0	0.0	0.0	0.0	0.0	0.0	0.0	0.0	0.0	0.0	0.0	0.0	0.0	0.0	0.0	0.0	0.0	0.0	145.0	0.0	0.0	0.0	0.0	168.0	82.0	171.0	0.0	0.0	0.0	0.0	0.0	0.0	0.0	0.0	0.0	0.0	0.0	0.0	0.0	0.0	0.0	0.0	0.0	0.0	0.0	0.0	0.0
8c8f6f4c112a5b687ae5fad09ef3cd54	0.0	0.0	0.0	0.0	0.0	0.0	0.0	0.0	0.0	0.0	0.0	0.0	0.0	0.0	0.0	0.0	0.0	0.0	0.0	0.0	0.0	0.0	0.0	0.0	0.0	0.0	0.0	0.0	0.0	0.0	0.0	0.0	0.0	0.0	0.0	0.0	0.0	0.0	0.0	0.0	0.0	0.0	0.0	0.0	0.0	0.0	0.0	0.0	0.0
8d703908c09c7cb0da2a4398dd74f9f8	0.0	0.0	0.0	0.0	0.0	0.0	0.0	0.0	0.0	0.0	0.0	0.0	84.0	0.0	0.0	0.0	0.0	0.0	0.0	0.0	0.0	0.0	0.0	0.0	0.0	0.0	0.0	0.0	0.0	0.0	0.0	71.0	0.0	0.0	32.0	0.0	36.0	0.0	0.0	0.0	36.0	40.0	67.0	0.0	0.0	0.0	93.0	51.0	0.0
8d8e2d43cbf7a1a15ecd9e22172878e9	566.0	0.0	394.0	176.0	336.0	0.0	240.0	137.0	441.0	239.0	0.0	0.0	0.0	250.0	1544.0	697.0	74.0	595.0	0.0	361.0	0.0	140.0	531.0	947.0	453.0	0.0	0.0	0.0	87.0	0.0	0.0	0.0	0.0	193.0	0.0	556.0	164.0	293.0	798.0	358.0	191.0	78.0	885.0	0.0	0.0	0.0	298.0	340.0	101.0
8d9dc6bc29b3c9493b7267b838e82168	0.0	0.0	0.0	0.0	0.0	0.0	0.0	0.0	0.0	0.0	0.0	0.0	0.0	0.0	0.0	0.0	0.0	0.0	0.0	0.0	0.0	0.0	0.0	0.0	0.0	0.0	0.0	0.0	0.0	0.0	0.0	0.0	0.0	0.0	0.0	0.0	0.0	0.0	0.0	0.0	0.0	0.0	0.0	0.0	0.0	0.0	0.0	0.0	0.0
8dd4db7356ab870ff058a89454633704	0.0	0.0	0.0	0.0	0.0	0.0	0.0	0.0	0.0	0.0	40.0	24.0	393.0	0.0	24.0	95.0	0.0	156.0	68.0	0.0	0.0	0.0	0.0	0.0	0.0	0.0	23.0	186.0	15.0	0.0	0.0	0.0	0.0	0.0	0.0	0.0	0.0	0.0	0.0	0.0	0.0	0.0	36.0	0.0	0.0	0.0	0.0	0.0	0.0
8e83238a1a628f1db6f17d9e5524714f	0.0	40.0	534.0	967.0	162.0	184.0	453.0	69.0	288.0	440.0	40.0	424.0	538.0	0.0	0.0	0.0	0.0	69.0	358.0	124.0	363.0	122.0	588.0	100.0	363.0	286.0	111.0	269.0	0.0	65.0	919.0	0.0	0.0	0.0	0.0	0.0	189.0	0.0	0.0	1788.0	0.0	537.0	557.0	0.0	163.0	314.0	0.0	0.0	168.0
90e6ff4f8ca3d6911bd5bd4ae88fc99c	0.0	0.0	0.0	0.0	0.0	0.0	0.0	0.0	0.0	0.0	0.0	0.0	0.0	0.0	0.0	88.0	0.0	0.0	0.0	0.0	0.0	0.0	0.0	0.0	0.0	0.0	0.0	0.0	0.0	0.0	0.0	0.0	0.0	0.0	0.0	0.0	0.0	0.0	0.0	0.0	0.0	0.0	0.0	0.0	0.0	0.0	0.0	0.0	0.0
91e0512c08b16e95d044496a09047466	0.0	0.0	0.0	0.0	0.0	0.0	0.0	0.0	0.0	0.0	0.0	0.0	0.0	0.0	0.0	0.0	0.0	0.0	0.0	0.0	0.0	0.0	0.0	0.0	0.0	0.0	0.0	0.0	0.0	0.0	0.0	0.0	0.0	0.0	0.0	0.0	0.0	0.0	0.0	0.0	0.0	0.0	0.0	0.0	0.0	0.0	0.0	0.0	0.0
91ed4b4dcf2572f842aaabd01b8fbaaa	0.0	0.0	0.0	0.0	0.0	0.0	0.0	0.0	0.0	0.0	0.0	0.0	0.0	0.0	0.0	243.0	0.0	0.0	0.0	0.0	0.0	0.0	0.0	0.0	0.0	0.0	0.0	0.0	0.0	0.0	29.0	0.0	0.0	0.0	0.0	0.0	0.0	0.0	0.0	0.0	0.0	0.0	0.0	0.0	0.0	0.0	0.0	0.0	0.0
91ef3e135b77f0ba6a35f972c8ce8162	0.0	0.0	0.0	0.0	0.0	0.0	0.0	0.0	0.0	0.0	0.0	0.0	0.0	0.0	0.0	0.0	0.0	0.0	44.0	0.0	0.0	0.0	0.0	0.0	0.0	0.0	0.0	0.0	0.0	0.0	0.0	0.0	0.0	0.0	0.0	0.0	52.0	0.0	0.0	0.0	0.0	0.0	0.0	0.0	0.0	0.0	0.0	0.0	0.0
922d33a2963d3e87a3d4df6b82371235	0.0	0.0	0.0	0.0	0.0	0.0	0.0	0.0	0.0	0.0	0.0	0.0	0.0	0.0	0.0	0.0	0.0	0.0	0.0	0.0	0.0	0.0	0.0	0.0	0.0	0.0	0.0	0.0	0.0	0.0	0.0	0.0	0.0	0.0	0.0	0.0	0.0	0.0	0.0	0.0	0.0	0.0	0.0	0.0	0.0	0.0	0.0	0.0	0.0
9253fd7702018c874b46c322f178aefb	27.0	0.0	0.0	0.0	0.0	0.0	0.0	0.0	0.0	0.0	0.0	0.0	0.0	0.0	0.0	0.0	0.0	0.0	0.0	0.0	0.0	0.0	0.0	0.0	0.0	0.0	0.0	0.0	0.0	0.0	0.0	0.0	0.0	0.0	0.0	0.0	0.0	0.0	0.0	0.0	0.0	0.0	0.0	0.0	0.0	0.0	0.0	0.0	0.0
930afe0e90869cb1137f835ea9bcba47	0.0	0.0	0.0	0.0	0.0	0.0	0.0	0.0	0.0	0.0	0.0	0.0	0.0	0.0	0.0	0.0	0.0	0.0	0.0	0.0	0.0	0.0	0.0	0.0	0.0	0.0	0.0	0.0	0.0	0.0	0.0	0.0	0.0	0.0	0.0	0.0	0.0	0.0	0.0	0.0	0.0	0.0	0.0	0.0	0.0	0.0	0.0	0.0	0.0
9317a85e5ee38b019e30ee3aee0f21e0	3829.0	392.0	1315.0	5009.0	741.0	6655.0	9269.0	40.0	998.0	138.0	28.0	782.0	1272.0	5160.0	846.0	2004.0	99.0	3305.0	1215.0	0.0	6290.0	156.0	1774.0	836.0	2787.0	178.0	937.0	449.0	40.0	979.0	4393.0	0.0	419.0	3762.0	76.0	51.0	1510.0	556.0	719.0	5712.0	46.0	2940.0	202.0	48.0	342.0	495.0	0.0	4211.0	406.0
932965d7ed2166402b521fea7a1029a4	0.0	42.0	0.0	0.0	0.0	278.0	328.0	114.0	322.0	68.0	0.0	349.0	541.0	0.0	0.0	30.0	38.0	55.0	38.0	90.0	703.0	188.0	80.0	0.0	0.0	89.0	248.0	1346.0	59.0	128.0	125.0	0.0	0.0	0.0	29.0	99.0	179.0	35.0	143.0	144.0	0.0	0.0	0.0	0.0	24.0	0.0	0.0	0.0	0.0
9580aa8a52ec18a4e92e701cdb595faa	0.0	0.0	0.0	28.0	0.0	0.0	0.0	0.0	0.0	10.0	0.0	0.0	490.0	0.0	0.0	0.0	21.0	0.0	0.0	0.0	0.0	0.0	0.0	12.0	0.0	33.0	0.0	0.0	9.0	0.0	0.0	135.0	0.0	0.0	11.0	0.0	16.0	0.0	0.0	0.0	0.0	19.0	0.0	0.0	0.0	0.0	21.0	18.0	0.0
95a250465b0653a26fe943d6011db6e1	0.0	0.0	0.0	0.0	0.0	0.0	0.0	0.0	0.0	0.0	0.0	62.0	0.0	0.0	0.0	0.0	0.0	0.0	0.0	0.0	0.0	0.0	0.0	0.0	0.0	0.0	0.0	0.0	0.0	0.0	0.0	0.0	0.0	0.0	0.0	0.0	0.0	0.0	0.0	0.0	0.0	0.0	0.0	0.0	0.0	0.0	0.0	0.0	0.0
95cb9425e535d9363cb0737b34fefe13	0.0	0.0	0.0	0.0	0.0	0.0	0.0	0.0	5.0	0.0	0.0	0.0	0.0	0.0	0.0	0.0	0.0	0.0	0.0	0.0	11.0	0.0	0.0	0.0	0.0	0.0	0.0	0.0	0.0	0.0	0.0	0.0	0.0	0.0	0.0	0.0	0.0	0.0	0.0	0.0	0.0	0.0	0.0	0.0	0.0	0.0	0.0	0.0	0.0
95fdd816723ca482a5caba10bea171c8	0.0	392.0	3519.0	87.0	89.0	0.0	0.0	2908.0	0.0	0.0	11.0	0.0	0.0	77.0	0.0	0.0	2203.0	40.0	183.0	353.0	4773.0	340.0	99.0	0.0	11.0	700.0	659.0	6783.0	422.0	9.0	0.0	9519.0	182.0	44.0	2563.0	0.0	0.0	481.0	70.0	0.0	2513.0	27.0	0.0	3661.0	408.0	3.0	518.0	0.0	3160.0
96140d36c3ab0d15a3cac43b8239687a	0.0	0.0	0.0	0.0	0.0	0.0	0.0	0.0	0.0	0.0	0.0	0.0	0.0	0.0	0.0	0.0	0.0	0.0	0.0	0.0	0.0	0.0	0.0	0.0	0.0	0.0	0.0	0.0	0.0	0.0	0.0	0.0	0.0	0.0	0.0	0.0	0.0	0.0	0.0	0.0	0.0	0.0	0.0	0.0	0.0	0.0	0.0	0.0	0.0
9624ce4cefb03530aaafca65b645cfcc	695.0	34.0	33.0	119.0	74.0	63.0	448.0	0.0	147.0	59.0	204.0	221.0	909.0	0.0	278.0	209.0	12.0	282.0	436.0	0.0	56.0	0.0	16.0	126.0	49.0	17.0	341.0	355.0	0.0	104.0	96.0	80.0	86.0	311.0	338.0	48.0	146.0	211.0	304.0	1062.0	84.0	119.0	166.0	81.0	189.0	132.0	84.0	360.0	20.0
9646dbd856d5f22cf878a734e80f9b05	0.0	0.0	0.0	0.0	0.0	0.0	0.0	0.0	0.0	0.0	0.0	0.0	0.0	0.0	0.0	0.0	0.0	0.0	0.0	0.0	0.0	0.0	0.0	0.0	0.0	0.0	0.0	0.0	0.0	0.0	0.0	4.0	0.0	0.0	0.0	0.0	0.0	0.0	0.0	0.0	0.0	0.0	0.0	0.0	0.0	0.0	0.0	0.0	0.0
96cf4779be686036f92ee15e58b72d52	0.0	0.0	0.0	0.0	0.0	0.0	0.0	712.0	3374.0	5523.0	71.0	704.0	2466.0	0.0	43.0	0.0	1414.0	577.0	1135.0	438.0	538.0	1822.0	2228.0	143.0	1035.0	553.0	324.0	2410.0	374.0	143.0	458.0	83.0	418.0	402.0	0.0	0.0	0.0	0.0	0.0	0.0	0.0	110.0	428.0	0.0	0.0	0.0	0.0	0.0	0.0
98143d3e3cd541c0028117de28d58c8c	0.0	0.0	0.0	0.0	0.0	0.0	0.0	39.0	0.0	0.0	0.0	0.0	0.0	0.0	0.0	0.0	0.0	25.0	0.0	0.0	54.0	0.0	23.0	0.0	0.0	0.0	0.0	158.0	0.0	0.0	0.0	0.0	0.0	0.0	0.0	0.0	0.0	0.0	0.0	0.0	0.0	0.0	0.0	0.0	0.0	0.0	0.0	0.0	0.0
9908fffab7ed4f3bec44cda2f5084d49	0.0	0.0	0.0	0.0	0.0	0.0	0.0	0.0	0.0	0.0	0.0	0.0	0.0	0.0	0.0	0.0	0.0	0.0	0.0	0.0	0.0	0.0	0.0	0.0	0.0	208.0	0.0	0.0	0.0	0.0	0.0	0.0	0.0	11.0	0.0	0.0	0.0	0.0	0.0	0.0	0.0	0.0	0.0	0.0	0.0	0.0	0.0	0.0	0.0
997a6543e5024ba321664bd39a30cd79	0.0	0.0	0.0	0.0	0.0	0.0	64.0	0.0	0.0	0.0	0.0	0.0	0.0	0.0	0.0	0.0	0.0	0.0	0.0	0.0	0.0	0.0	0.0	0.0	0.0	0.0	0.0	0.0	0.0	0.0	0.0	0.0	0.0	0.0	0.0	0.0	0.0	0.0	0.0	0.0	0.0	0.0	0.0	0.0	0.0	0.0	0.0	0.0	0.0
997c8c8be89e77299c897e3ff6c1e4b9	0.0	0.0	0.0	0.0	0.0	0.0	0.0	0.0	0.0	0.0	0.0	0.0	0.0	0.0	0.0	0.0	0.0	0.0	0.0	0.0	0.0	0.0	0.0	0.0	0.0	0.0	0.0	0.0	0.0	0.0	0.0	0.0	0.0	0.0	16.0	0.0	0.0	0.0	0.0	0.0	0.0	0.0	0.0	0.0	0.0	0.0	0.0	0.0	0.0
99a9933cef96afc525baa191f1f8f0e4	0.0	0.0	0.0	0.0	0.0	0.0	0.0	0.0	0.0	0.0	0.0	0.0	0.0	0.0	0.0	0.0	0.0	0.0	0.0	0.0	0.0	0.0	0.0	0.0	0.0	0.0	0.0	0.0	0.0	0.0	0.0	0.0	0.0	0.0	0.0	0.0	0.0	0.0	0.0	0.0	0.0	0.0	0.0	0.0	0.0	0.0	0.0	0.0	50.0
99deb3c5ecb022ec05609ebd1112a557	22.0	0.0	0.0	0.0	0.0	35.0	0.0	0.0	0.0	0.0	0.0	0.0	0.0	455.0	3595.0	193.0	199.0	280.0	300.0	0.0	0.0	0.0	0.0	0.0	0.0	0.0	0.0	0.0	187.0	0.0	0.0	0.0	0.0	0.0	12.0	116.0	47.0	0.0	0.0	0.0	0.0	0.0	0.0	0.0	0.0	0.0	0.0	0.0	0.0
9a67e1965fe9ce8fed8d8fbe40c3ec36	0.0	0.0	0.0	0.0	0.0	236.0	90.0	54.0	26.0	0.0	34.0	20.0	585.0	15.0	73.0	96.0	209.0	197.0	64.0	97.0	0.0	24.0	16.0	0.0	0.0	32.0	45.0	231.0	0.0	18.0	279.0	23.0	0.0	0.0	0.0	86.0	16.0	0.0	0.0	0.0	0.0	0.0	51.0	0.0	0.0	0.0	0.0	0.0	0.0
9acb555d3c5dd77e9035a661e7ad1bb6	0.0	44.0	0.0	0.0	204.0	19.0	0.0	58.0	417.0	14.0	5.0	408.0	567.0	10.0	8.0	45.0	0.0	19.0	48.0	0.0	0.0	0.0	9.0	47.0	28.0	0.0	24.0	0.0	145.0	12.0	8.0	198.0	47.0	24.0	310.0	51.0	796.0	0.0	0.0	10.0	311.0	544.0	207.0	115.0	267.0	213.0	712.0	242.0	93.0
9cca519102a392bde9ea89cddd8d92fa	219.0	0.0	0.0	0.0	0.0	0.0	0.0	0.0	0.0	0.0	337.0	0.0	0.0	0.0	0.0	0.0	0.0	0.0	0.0	0.0	0.0	0.0	0.0	0.0	0.0	0.0	330.0	141.0	0.0	0.0	0.0	0.0	0.0	0.0	0.0	0.0	0.0	0.0	0.0	0.0	0.0	0.0	0.0	0.0	0.0	0.0	97.0	171.0	0.0
9db6065dfa5f306778c1a370f3267d73	2645.0	904.0	1032.0	631.0	527.0	226.0	294.0	107.0	302.0	428.0	514.0	1718.0	719.0	0.0	115.0	439.0	694.0	243.0	1462.0	1048.0	188.0	249.0	530.0	300.0	144.0	1812.0	1331.0	1068.0	688.0	329.0	955.0	997.0	1022.0	1377.0	118.0	1445.0	1286.0	75.0	131.0	219.0	1831.0	594.0	1079.0	1361.0	125.0	0.0	583.0	1737.0	564.0
9e320b6ebff40d2763ede9add36f03ba	0.0	0.0	0.0	0.0	0.0	0.0	0.0	0.0	0.0	0.0	0.0	0.0	0.0	0.0	0.0	0.0	0.0	0.0	0.0	0.0	0.0	0.0	0.0	0.0	0.0	0.0	0.0	0.0	0.0	0.0	0.0	0.0	0.0	0.0	0.0	0.0	0.0	0.0	0.0	0.0	0.0	0.0	0.0	0.0	0.0	0.0	0.0	0.0	0.0
9e4129846c51583cb80401398c8a5995	0.0	0.0	0.0	0.0	0.0	0.0	0.0	0.0	0.0	0.0	0.0	0.0	0.0	0.0	0.0	0.0	0.0	0.0	0.0	0.0	0.0	0.0	0.0	0.0	0.0	0.0	0.0	0.0	0.0	0.0	0.0	0.0	0.0	56.0	0.0	0.0	0.0	0.0	0.0	0.0	0.0	0.0	0.0	0.0	0.0	0.0	0.0	0.0	0.0
9e4b93f16ef485f21bf7c0bdae08271c	0.0	0.0	0.0	0.0	0.0	0.0	0.0	0.0	0.0	0.0	0.0	0.0	0.0	0.0	0.0	0.0	0.0	0.0	0.0	0.0	0.0	0.0	0.0	0.0	0.0	0.0	0.0	0.0	0.0	0.0	0.0	0.0	0.0	0.0	0.0	0.0	0.0	0.0	0.0	0.0	0.0	0.0	0.0	0.0	0.0	0.0	0.0	0.0	0.0
9e9c4270966cf507485654eb33a69880	0.0	0.0	0.0	0.0	0.0	0.0	0.0	0.0	0.0	0.0	0.0	0.0	0.0	0.0	0.0	0.0	0.0	0.0	0.0	0.0	0.0	0.0	0.0	0.0	0.0	0.0	0.0	0.0	0.0	0.0	0.0	0.0	0.0	0.0	0.0	0.0	0.0	0.0	0.0	0.0	0.0	0.0	0.0	0.0	0.0	0.0	0.0	0.0	0.0
9eea8073c0647772e7609e86a03a3114	0.0	0.0	0.0	0.0	0.0	141.0	110.0	0.0	0.0	0.0	0.0	0.0	0.0	0.0	0.0	0.0	0.0	0.0	0.0	0.0	0.0	0.0	0.0	0.0	0.0	0.0	0.0	0.0	0.0	0.0	0.0	0.0	0.0	0.0	0.0	0.0	0.0	0.0	0.0	0.0	0.0	0.0	0.0	0.0	0.0	0.0	0.0	0.0	0.0
9fec7bdd6bd88e710bd69b15692e54a0	0.0	504.0	40.0	503.0	10.0	0.0	0.0	400.0	0.0	0.0	23.0	0.0	0.0	56.0	0.0	0.0	4184.0	1478.0	2211.0	2692.0	940.0	2880.0	1373.0	2839.0	2058.0	9854.0	2504.0	5018.0	144.0	0.0	0.0	17565.0	0.0	127.0	839.0	0.0	0.0	66.0	575.0	860.0	1333.0	0.0	61.0	594.0	0.0	0.0	1856.0	0.0	348.0
a0809b4c60d23bf04e2ae7aa25fe82a6	0.0	0.0	0.0	0.0	0.0	0.0	0.0	0.0	0.0	0.0	0.0	0.0	0.0	365.0	0.0	0.0	0.0	0.0	0.0	0.0	0.0	0.0	0.0	0.0	0.0	0.0	0.0	0.0	10.0	0.0	0.0	0.0	0.0	0.0	0.0	0.0	0.0	0.0	0.0	0.0	0.0	0.0	0.0	0.0	0.0	0.0	0.0	0.0	0.0
a0bb0ccc0d3b110cc7feb0845b3f3261	0.0	0.0	0.0	0.0	0.0	0.0	0.0	53.0	0.0	0.0	0.0	0.0	0.0	0.0	0.0	0.0	0.0	0.0	0.0	0.0	0.0	0.0	0.0	0.0	0.0	0.0	0.0	0.0	0.0	0.0	0.0	0.0	0.0	0.0	0.0	0.0	0.0	0.0	0.0	0.0	0.0	0.0	0.0	0.0	0.0	0.0	0.0	0.0	0.0
a1a2a4326524ddcb86d54831586052d2	0.0	8.0	0.0	0.0	0.0	0.0	0.0	0.0	0.0	0.0	0.0	0.0	0.0	0.0	0.0	0.0	0.0	0.0	0.0	0.0	13.0	12.0	0.0	0.0	0.0	32.0	0.0	347.0	0.0	0.0	0.0	0.0	0.0	0.0	0.0	0.0	0.0	0.0	0.0	0.0	0.0	0.0	0.0	0.0	0.0	0.0	0.0	0.0	0.0
a1c8a4289a5c93d48a8c7cc17815ba8a	0.0	0.0	0.0	0.0	0.0	0.0	0.0	0.0	0.0	0.0	0.0	0.0	0.0	0.0	0.0	0.0	0.0	0.0	0.0	0.0	0.0	0.0	0.0	0.0	0.0	0.0	0.0	0.0	0.0	0.0	0.0	0.0	0.0	0.0	0.0	0.0	0.0	0.0	0.0	0.0	0.0	0.0	0.0	0.0	0.0	0.0	0.0	0.0	0.0
a248d70e41d75f4773ef7c94e831a21a	836.0	199.0	194.0	484.0	341.0	362.0	550.0	188.0	108.0	149.0	108.0	324.0	451.0	28.0	180.0	367.0	150.0	240.0	322.0	409.0	421.0	195.0	169.0	652.0	354.0	167.0	390.0	531.0	23.0	29.0	251.0	932.0	120.0	226.0	558.0	507.0	547.0	140.0	438.0	653.0	466.0	117.0	737.0	223.0	174.0	414.0	1075.0	407.0	166.0
a30ab1c9eae01124ba7e2cf4c3742d00	0.0	0.0	0.0	0.0	0.0	0.0	19.0	0.0	0.0	0.0	0.0	8.0	0.0	0.0	0.0	0.0	0.0	0.0	0.0	0.0	0.0	0.0	0.0	0.0	0.0	0.0	0.0	0.0	0.0	0.0	0.0	0.0	0.0	0.0	0.0	0.0	0.0	0.0	0.0	0.0	12.0	0.0	0.0	0.0	0.0	0.0	0.0	0.0	0.0
a383bbf0dc0a9f5c17cf3303b55af028	0.0	53.0	0.0	0.0	0.0	103.0	415.0	0.0	77.0	0.0	0.0	0.0	0.0	288.0	272.0	690.0	0.0	229.0	133.0	0.0	0.0	0.0	0.0	0.0	0.0	0.0	0.0	0.0	51.0	0.0	202.0	0.0	0.0	0.0	0.0	0.0	0.0	0.0	0.0	0.0	0.0	0.0	0.0	0.0	234.0	0.0	0.0	0.0	76.0
a54af97c75bb40fe8bdadd43e6586635	0.0	0.0	0.0	0.0	0.0	0.0	0.0	0.0	0.0	0.0	0.0	0.0	0.0	0.0	0.0	0.0	0.0	0.0	0.0	0.0	0.0	0.0	0.0	0.0	0.0	0.0	0.0	81.0	0.0	0.0	0.0	0.0	0.0	0.0	0.0	0.0	0.0	0.0	0.0	0.0	0.0	0.0	0.0	0.0	0.0	0.0	0.0	0.0	0.0
a5691159a62fc486ff14b2387132f6da	0.0	0.0	0.0	0.0	0.0	0.0	0.0	0.0	0.0	0.0	0.0	0.0	0.0	0.0	0.0	0.0	0.0	0.0	42.0	0.0	0.0	0.0	0.0	0.0	0.0	0.0	0.0	0.0	0.0	0.0	0.0	0.0	0.0	0.0	0.0	0.0	0.0	0.0	0.0	0.0	0.0	0.0	0.0	0.0	0.0	0.0	0.0	0.0	0.0
a597271aeaeb77725a77951fe067d5e8	0.0	0.0	0.0	0.0	0.0	0.0	0.0	0.0	0.0	0.0	0.0	0.0	0.0	55.0	0.0	0.0	0.0	0.0	0.0	0.0	0.0	0.0	0.0	0.0	0.0	0.0	0.0	0.0	144.0	0.0	0.0	0.0	0.0	0.0	0.0	0.0	0.0	0.0	0.0	0.0	0.0	0.0	0.0	0.0	0.0	0.0	0.0	0.0	0.0
a5ad69727a0fec2daa7d46d84974ce8b	0.0	0.0	0.0	0.0	0.0	0.0	0.0	0.0	0.0	0.0	0.0	0.0	0.0	0.0	0.0	0.0	0.0	0.0	0.0	0.0	0.0	0.0	0.0	0.0	0.0	0.0	0.0	0.0	0.0	0.0	0.0	0.0	0.0	0.0	66.0	0.0	0.0	0.0	0.0	0.0	75.0	0.0	0.0	0.0	0.0	0.0	0.0	0.0	33.0
a61271ddfa1227dafcec8392090f069c	0.0	0.0	0.0	0.0	0.0	0.0	0.0	0.0	0.0	0.0	0.0	0.0	0.0	0.0	0.0	0.0	0.0	0.0	0.0	0.0	182.0	0.0	0.0	0.0	0.0	197.0	94.0	154.0	0.0	0.0	0.0	0.0	0.0	0.0	0.0	0.0	0.0	0.0	0.0	0.0	0.0	0.0	0.0	0.0	0.0	0.0	0.0	0.0	0.0
a63c438fdf54dab3760eef280c5b4fc3	0.0	0.0	0.0	0.0	0.0	0.0	0.0	0.0	0.0	0.0	0.0	0.0	0.0	0.0	0.0	0.0	0.0	0.0	0.0	0.0	0.0	0.0	0.0	0.0	0.0	0.0	0.0	0.0	0.0	0.0	0.0	0.0	0.0	0.0	0.0	0.0	0.0	0.0	0.0	0.0	0.0	0.0	0.0	0.0	0.0	0.0	0.0	0.0	0.0
a63f65ad0f7a1ffc9e5ea828e95cdd6b	66.0	46.0	27.0	142.0	0.0	1056.0	249.0	126.0	258.0	124.0	24.0	50.0	33.0	0.0	69.0	40.0	33.0	924.0	170.0	132.0	99.0	305.0	26.0	483.0	606.0	16.0	89.0	200.0	77.0	132.0	278.0	0.0	195.0	212.0	69.0	0.0	229.0	0.0	13.0	0.0	32.0	0.0	1275.0	0.0	0.0	0.0	0.0	0.0	0.0
a663a01aeb4dbb88bbe0a9840e8f64dc	0.0	0.0	0.0	0.0	0.0	0.0	0.0	0.0	0.0	0.0	0.0	0.0	0.0	0.0	0.0	0.0	0.0	0.0	0.0	0.0	0.0	0.0	0.0	0.0	0.0	0.0	0.0	0.0	0.0	0.0	0.0	0.0	15.0	0.0	33.0	16.0	0.0	0.0	0.0	0.0	0.0	0.0	0.0	0.0	0.0	0.0	0.0	0.0	0.0
a6e4c4ae09822d8c50242ba3c625bdd3	0.0	119.0	0.0	0.0	0.0	0.0	0.0	98.0	0.0	0.0	0.0	0.0	0.0	0.0	0.0	0.0	0.0	0.0	0.0	0.0	0.0	0.0	0.0	0.0	0.0	0.0	0.0	0.0	0.0	0.0	0.0	0.0	0.0	0.0	0.0	0.0	0.0	0.0	0.0	0.0	0.0	0.0	0.0	0.0	0.0	0.0	0.0	0.0	0.0
a7c8d65c7d44eb66be5ca2e3ea110e90	0.0	0.0	0.0	58.0	0.0	0.0	0.0	0.0	79.0	0.0	0.0	0.0	0.0	0.0	0.0	0.0	0.0	0.0	0.0	0.0	0.0	0.0	0.0	0.0	0.0	0.0	0.0	0.0	0.0	0.0	0.0	0.0	0.0	0.0	0.0	0.0	0.0	0.0	0.0	0.0	0.0	0.0	0.0	0.0	0.0	0.0	0.0	0.0	0.0
a823f6e9864008c4bec84783f34b6476	0.0	0.0	0.0	0.0	0.0	0.0	0.0	0.0	0.0	0.0	0.0	0.0	0.0	0.0	0.0	0.0	0.0	0.0	0.0	0.0	0.0	0.0	0.0	0.0	0.0	0.0	0.0	0.0	0.0	0.0	0.0	0.0	0.0	0.0	0.0	0.0	0.0	0.0	184.0	172.0	0.0	0.0	0.0	0.0	95.0	0.0	0.0	0.0	0.0
a8911d7ec7d71c862bbd686d6cf9bf5e	0.0	0.0	0.0	0.0	0.0	0.0	0.0	0.0	0.0	0.0	0.0	0.0	5.0	0.0	0.0	0.0	0.0	0.0	0.0	0.0	0.0	0.0	0.0	0.0	0.0	0.0	0.0	0.0	0.0	0.0	0.0	0.0	0.0	0.0	0.0	0.0	0.0	0.0	0.0	0.0	0.0	0.0	0.0	0.0	0.0	0.0	0.0	0.0	0.0
a8ecee459987808c01c7b88b10e8183c	0.0	0.0	0.0	0.0	0.0	0.0	0.0	0.0	0.0	0.0	0.0	0.0	0.0	0.0	0.0	0.0	0.0	0.0	0.0	0.0	27.0	0.0	0.0	0.0	0.0	0.0	0.0	0.0	0.0	0.0	0.0	0.0	0.0	0.0	0.0	0.0	0.0	0.0	0.0	0.0	14.0	0.0	0.0	0.0	0.0	0.0	0.0	0.0	0.0
a92e61c685124a755507668e533422cc	0.0	0.0	0.0	0.0	0.0	0.0	0.0	0.0	0.0	0.0	0.0	0.0	0.0	0.0	0.0	0.0	0.0	0.0	0.0	0.0	0.0	0.0	0.0	0.0	0.0	0.0	0.0	0.0	0.0	0.0	0.0	0.0	0.0	0.0	0.0	0.0	0.0	183.0	0.0	0.0	0.0	0.0	0.0	289.0	476.0	2852.0	0.0	0.0	0.0
a9b24370bdb02a8ee91855de7b8b2813	0.0	0.0	0.0	0.0	0.0	0.0	0.0	0.0	0.0	0.0	0.0	0.0	0.0	357.0	848.0	71.0	0.0	15.0	0.0	0.0	0.0	0.0	0.0	0.0	0.0	0.0	0.0	0.0	61.0	0.0	0.0	0.0	0.0	0.0	0.0	0.0	0.0	0.0	0.0	0.0	0.0	0.0	0.0	0.0	0.0	0.0	0.0	0.0	0.0
a9bb68003ede7e088883192aa960faae	1306.0	93.0	0.0	0.0	0.0	47.0	0.0	66.0	241.0	81.0	16.0	0.0	235.0	0.0	67.0	473.0	0.0	201.0	0.0	0.0	0.0	0.0	225.0	86.0	807.0	44.0	437.0	42.0	0.0	380.0	35.0	0.0	0.0	0.0	473.0	22.0	270.0	0.0	0.0	0.0	0.0	0.0	0.0	0.0	0.0	0.0	829.0	1992.0	0.0
a9c63634a25452865b35956289ad58ef	0.0	0.0	0.0	0.0	0.0	0.0	44.0	0.0	0.0	0.0	0.0	0.0	0.0	0.0	0.0	0.0	0.0	0.0	0.0	0.0	0.0	0.0	0.0	0.0	0.0	0.0	0.0	0.0	0.0	0.0	0.0	0.0	0.0	0.0	0.0	0.0	0.0	0.0	0.0	0.0	0.0	0.0	0.0	0.0	0.0	0.0	0.0	0.0	0.0
aaf2d5b559ae7b2c30bd4d7aca947346	0.0	0.0	0.0	0.0	0.0	0.0	0.0	0.0	0.0	0.0	0.0	0.0	0.0	0.0	0.0	0.0	0.0	0.0	0.0	0.0	0.0	0.0	0.0	0.0	0.0	0.0	0.0	0.0	0.0	0.0	0.0	0.0	0.0	0.0	0.0	0.0	0.0	0.0	0.0	0.0	0.0	0.0	0.0	0.0	0.0	0.0	0.0	0.0	0.0
ab3bfd8e90d1111a7bfa5c8135170c86	0.0	0.0	0.0	0.0	0.0	0.0	0.0	0.0	0.0	0.0	0.0	0.0	0.0	0.0	0.0	0.0	0.0	0.0	0.0	0.0	0.0	0.0	0.0	0.0	0.0	0.0	0.0	0.0	0.0	0.0	0.0	0.0	0.0	0.0	0.0	0.0	0.0	0.0	0.0	0.0	0.0	0.0	0.0	0.0	0.0	0.0	0.0	0.0	0.0
ac1fe3ea8278e7c20c0dee2c07a5e59a	0.0	0.0	0.0	0.0	0.0	0.0	0.0	58.0	154.0	49.0	0.0	0.0	228.0	0.0	0.0	92.0	0.0	0.0	0.0	0.0	0.0	0.0	45.0	0.0	137.0	0.0	66.0	0.0	0.0	0.0	0.0	0.0	0.0	0.0	90.0	0.0	45.0	0.0	0.0	0.0	0.0	0.0	0.0	0.0	0.0	0.0	0.0	0.0	0.0
ac880d5a22d4442fa32c82008f48a8a2	0.0	0.0	0.0	0.0	0.0	0.0	0.0	0.0	0.0	0.0	0.0	0.0	0.0	0.0	2.0	8.0	0.0	0.0	0.0	0.0	0.0	0.0	0.0	0.0	0.0	0.0	0.0	0.0	5.0	0.0	0.0	0.0	0.0	0.0	0.0	0.0	0.0	0.0	0.0	0.0	0.0	0.0	0.0	0.0	0.0	0.0	0.0	0.0	0.0
ad93cf2df68e947ccfca04b31b936ec6	0.0	0.0	0.0	0.0	0.0	0.0	0.0	0.0	0.0	0.0	0.0	0.0	0.0	0.0	0.0	0.0	0.0	0.0	47.0	0.0	0.0	0.0	0.0	0.0	0.0	0.0	0.0	0.0	0.0	0.0	0.0	0.0	0.0	0.0	0.0	0.0	0.0	0.0	0.0	0.0	0.0	0.0	0.0	0.0	0.0	0.0	0.0	0.0	0.0
ad9b44d88a18bbff3f5238c0c051e11b	0.0	0.0	0.0	0.0	0.0	0.0	0.0	0.0	0.0	0.0	0.0	0.0	0.0	0.0	0.0	0.0	0.0	0.0	0.0	0.0	0.0	0.0	0.0	0.0	0.0	0.0	0.0	0.0	0.0	0.0	0.0	0.0	0.0	0.0	0.0	0.0	0.0	0.0	0.0	0.0	0.0	0.0	0.0	142.0	0.0	0.0	0.0	0.0	0.0
adc1578ee8b2281938e3b93175e00ee7	0.0	0.0	0.0	0.0	0.0	0.0	0.0	0.0	0.0	0.0	0.0	35.0	0.0	0.0	0.0	0.0	0.0	0.0	0.0	0.0	0.0	0.0	0.0	0.0	0.0	0.0	0.0	0.0	0.0	0.0	0.0	0.0	0.0	0.0	0.0	0.0	0.0	0.0	0.0	0.0	0.0	0.0	0.0	0.0	0.0	0.0	0.0	0.0	0.0
ae294d0eeda4b1244450fbcb30cfe221	0.0	0.0	16.0	0.0	0.0	0.0	0.0	21.0	0.0	0.0	0.0	0.0	0.0	0.0	0.0	0.0	33.0	0.0	0.0	0.0	716.0	50.0	0.0	0.0	0.0	43.0	0.0	0.0	0.0	0.0	0.0	119.0	0.0	0.0	0.0	0.0	0.0	0.0	0.0	0.0	158.0	0.0	0.0	0.0	0.0	0.0	0.0	0.0	14.0
aea7fd872250eadaa11f697641717d3d	0.0	0.0	0.0	0.0	0.0	0.0	0.0	0.0	0.0	0.0	0.0	0.0	0.0	0.0	0.0	0.0	0.0	0.0	0.0	0.0	0.0	0.0	0.0	0.0	0.0	0.0	0.0	0.0	0.0	0.0	0.0	0.0	0.0	0.0	0.0	0.0	0.0	0.0	0.0	0.0	0.0	0.0	0.0	0.0	0.0	0.0	0.0	0.0	0.0
af9daef5dc03b6724cbfdac49a766da9	0.0	0.0	0.0	0.0	0.0	0.0	0.0	0.0	0.0	0.0	0.0	0.0	0.0	0.0	0.0	0.0	0.0	0.0	0.0	0.0	0.0	0.0	0.0	87.0	0.0	0.0	0.0	0.0	0.0	0.0	0.0	0.0	0.0	0.0	0.0	0.0	0.0	0.0	0.0	0.0	0.0	0.0	0.0	0.0	0.0	0.0	0.0	0.0	0.0
afa3e197ab31aa17a760b9a076eb42f3	0.0	12.0	0.0	0.0	0.0	0.0	0.0	0.0	5.0	0.0	0.0	0.0	0.0	39.0	30.0	58.0	0.0	0.0	0.0	0.0	10.0	0.0	11.0	0.0	3.0	0.0	0.0	37.0	0.0	8.0	23.0	0.0	0.0	0.0	6.0	0.0	15.0	0.0	0.0	0.0	0.0	0.0	0.0	0.0	0.0	0.0	0.0	0.0	0.0
aff6050baf3a8f077fd96d3cfd6eaa99	0.0	0.0	0.0	0.0	0.0	0.0	0.0	0.0	0.0	0.0	0.0	0.0	0.0	0.0	0.0	0.0	0.0	0.0	0.0	0.0	0.0	0.0	0.0	0.0	0.0	0.0	0.0	0.0	0.0	0.0	0.0	0.0	0.0	0.0	0.0	0.0	0.0	0.0	0.0	0.0	0.0	0.0	0.0	0.0	0.0	6.0	0.0	0.0	0.0
b023ba242b55fd6cb794d2d362c57c0f	0.0	0.0	0.0	0.0	0.0	0.0	0.0	0.0	0.0	0.0	0.0	0.0	0.0	0.0	0.0	0.0	0.0	0.0	0.0	0.0	0.0	0.0	0.0	0.0	0.0	0.0	0.0	0.0	0.0	0.0	0.0	0.0	0.0	0.0	0.0	0.0	0.0	0.0	0.0	0.0	0.0	0.0	0.0	0.0	0.0	0.0	0.0	0.0	0.0
b044a86e33a67caceb0a9f59149747ac	0.0	0.0	0.0	0.0	4.0	0.0	10.0	20.0	0.0	0.0	0.0	0.0	0.0	0.0	0.0	0.0	0.0	0.0	0.0	4.0	0.0	0.0	42.0	7.0	11.0	31.0	0.0	5.0	0.0	5.0	4.0	0.0	0.0	0.0	0.0	0.0	0.0	3.0	0.0	0.0	0.0	0.0	0.0	0.0	0.0	0.0	0.0	0.0	9.0
b04520a3fc7ac399ec4ead140d3641e2	0.0	0.0	0.0	0.0	0.0	0.0	0.0	0.0	0.0	0.0	0.0	0.0	0.0	0.0	0.0	0.0	0.0	0.0	0.0	0.0	0.0	0.0	0.0	0.0	0.0	3.0	0.0	0.0	0.0	0.0	0.0	7.0	0.0	0.0	0.0	0.0	0.0	0.0	0.0	0.0	0.0	0.0	4.0	0.0	0.0	0.0	0.0	0.0	0.0
b05080b88bcf581a4e0ad0be14acecdb	0.0	101.0	0.0	0.0	0.0	550.0	1418.0	86.0	151.0	158.0	223.0	531.0	243.0	67.0	147.0	107.0	33.0	30.0	16.0	87.0	70.0	0.0	420.0	315.0	176.0	172.0	69.0	178.0	290.0	179.0	265.0	38.0	107.0	254.0	3105.0	31.0	184.0	23.0	0.0	0.0	0.0	27.0	0.0	0.0	667.0	59.0	82.0	0.0	43.0
b111bcb6e5e9a75fb9e2eee7756245c8	0.0	0.0	0.0	172.0	59.0	84.0	210.0	59.0	243.0	226.0	0.0	186.0	264.0	0.0	0.0	0.0	0.0	0.0	0.0	52.0	135.0	53.0	175.0	36.0	148.0	69.0	76.0	140.0	0.0	0.0	43.0	0.0	0.0	0.0	0.0	0.0	118.0	0.0	0.0	353.0	0.0	292.0	204.0	0.0	73.0	163.0	0.0	0.0	168.0
b117c4fe82351cda1ba26c3a372fe9d1	0.0	0.0	0.0	0.0	0.0	0.0	0.0	0.0	0.0	0.0	0.0	0.0	0.0	0.0	0.0	0.0	0.0	0.0	0.0	0.0	0.0	0.0	0.0	0.0	0.0	0.0	0.0	0.0	0.0	0.0	0.0	0.0	0.0	0.0	0.0	0.0	0.0	0.0	0.0	0.0	0.0	0.0	0.0	0.0	0.0	0.0	0.0	0.0	0.0
b1d7800680b5ac024997052b405b2b5e	0.0	0.0	0.0	0.0	0.0	0.0	0.0	0.0	0.0	0.0	0.0	0.0	0.0	0.0	0.0	0.0	0.0	0.0	0.0	0.0	0.0	0.0	0.0	0.0	0.0	0.0	0.0	0.0	0.0	0.0	0.0	0.0	0.0	0.0	0.0	0.0	0.0	0.0	0.0	0.0	0.0	0.0	0.0	0.0	0.0	0.0	0.0	0.0	0.0
b2ea9ccd53772e114d90db37dab66930	0.0	0.0	0.0	0.0	0.0	0.0	0.0	0.0	0.0	0.0	0.0	0.0	0.0	0.0	0.0	0.0	0.0	0.0	0.0	0.0	0.0	0.0	0.0	0.0	0.0	0.0	0.0	0.0	0.0	0.0	0.0	0.0	0.0	0.0	0.0	0.0	0.0	0.0	0.0	0.0	0.0	0.0	0.0	0.0	0.0	0.0	0.0	0.0	0.0
b3d2cc3b9f0184830bec2ef73bcc6166	0.0	0.0	0.0	0.0	0.0	0.0	0.0	0.0	0.0	0.0	0.0	0.0	0.0	0.0	0.0	0.0	0.0	0.0	0.0	0.0	0.0	0.0	0.0	0.0	0.0	0.0	0.0	0.0	0.0	0.0	0.0	0.0	0.0	0.0	0.0	0.0	0.0	0.0	0.0	0.0	0.0	0.0	0.0	0.0	0.0	0.0	0.0	0.0	0.0
b41cd79add38b5daaa0c718970e1adab	0.0	0.0	0.0	0.0	31.0	2067.0	1048.0	0.0	0.0	0.0	0.0	0.0	0.0	0.0	0.0	0.0	0.0	0.0	0.0	0.0	484.0	0.0	942.0	320.0	375.0	0.0	0.0	0.0	0.0	0.0	0.0	0.0	0.0	0.0	0.0	0.0	0.0	0.0	0.0	0.0	201.0	60.0	485.0	73.0	0.0	0.0	0.0	0.0	0.0
b5c5a71372eea1709c1bff19a2f24272	0.0	0.0	0.0	0.0	0.0	0.0	0.0	0.0	0.0	0.0	0.0	0.0	0.0	0.0	0.0	0.0	0.0	0.0	0.0	0.0	0.0	0.0	0.0	0.0	0.0	0.0	0.0	7.0	0.0	0.0	0.0	0.0	0.0	0.0	0.0	0.0	0.0	0.0	0.0	0.0	0.0	0.0	0.0	0.0	0.0	0.0	0.0	0.0	0.0
b60dfc74b3e5bd46247d99bfd2ad3c10	0.0	0.0	0.0	0.0	0.0	0.0	0.0	0.0	0.0	0.0	11.0	0.0	141.0	0.0	0.0	0.0	0.0	0.0	75.0	0.0	0.0	0.0	0.0	0.0	0.0	0.0	0.0	0.0	0.0	0.0	0.0	0.0	0.0	31.0	0.0	0.0	0.0	0.0	0.0	0.0	0.0	0.0	0.0	0.0	0.0	0.0	16.0	38.0	0.0
b6e68ad89a1f9842ff86e22da9ded98e	0.0	0.0	0.0	0.0	0.0	0.0	213.0	0.0	0.0	0.0	0.0	0.0	238.0	0.0	0.0	0.0	333.0	75.0	66.0	0.0	0.0	0.0	0.0	0.0	0.0	0.0	0.0	0.0	0.0	0.0	0.0	1975.0	181.0	1305.0	0.0	0.0	0.0	0.0	0.0	0.0	0.0	0.0	0.0	0.0	0.0	0.0	0.0	0.0	0.0
b6ecd20f301035741915d6c32bda2410	0.0	0.0	0.0	0.0	0.0	0.0	0.0	7.0	0.0	0.0	0.0	0.0	0.0	20.0	0.0	0.0	5.0	38.0	0.0	0.0	0.0	0.0	87.0	0.0	0.0	37.0	0.0	0.0	14.0	0.0	0.0	0.0	0.0	0.0	0.0	0.0	0.0	0.0	0.0	0.0	0.0	0.0	0.0	0.0	0.0	0.0	0.0	0.0	0.0
b76eea92c7c70fa596414a961fc22611	0.0	0.0	0.0	0.0	0.0	82.0	108.0	0.0	0.0	0.0	0.0	0.0	0.0	0.0	0.0	0.0	0.0	0.0	0.0	0.0	223.0	38.0	0.0	0.0	0.0	0.0	0.0	272.0	0.0	68.0	72.0	0.0	0.0	0.0	51.0	0.0	0.0	0.0	0.0	0.0	0.0	0.0	0.0	0.0	0.0	0.0	0.0	0.0	0.0
b78ccf929340105df36ca02101205b40	0.0	0.0	0.0	0.0	0.0	0.0	0.0	0.0	0.0	0.0	0.0	0.0	11.0	0.0	0.0	0.0	0.0	0.0	0.0	0.0	0.0	0.0	0.0	0.0	0.0	0.0	0.0	0.0	0.0	0.0	0.0	0.0	0.0	0.0	0.0	0.0	0.0	0.0	0.0	0.0	0.0	0.0	0.0	0.0	0.0	0.0	0.0	0.0	0.0
b7d2bfd3f518f2f3e2b031cf4ed32757	0.0	0.0	0.0	0.0	0.0	0.0	0.0	0.0	0.0	0.0	0.0	0.0	0.0	0.0	0.0	22.0	0.0	0.0	0.0	0.0	0.0	0.0	0.0	0.0	0.0	0.0	0.0	0.0	0.0	0.0	0.0	0.0	0.0	0.0	0.0	0.0	0.0	0.0	0.0	0.0	0.0	0.0	0.0	0.0	0.0	0.0	0.0	0.0	0.0
b8b32f07b7723cae6cc4411067408d0a	0.0	0.0	0.0	0.0	0.0	0.0	0.0	53.0	0.0	0.0	0.0	0.0	0.0	0.0	0.0	0.0	0.0	0.0	0.0	127.0	0.0	0.0	0.0	0.0	0.0	0.0	0.0	0.0	0.0	0.0	0.0	0.0	0.0	0.0	0.0	0.0	0.0	0.0	0.0	0.0	0.0	0.0	0.0	0.0	0.0	0.0	0.0	0.0	0.0
b91e272a978efba35dea2dbd9e9b00c6	0.0	0.0	0.0	0.0	0.0	0.0	0.0	0.0	0.0	0.0	0.0	0.0	0.0	0.0	0.0	0.0	0.0	0.0	0.0	0.0	0.0	0.0	0.0	0.0	0.0	0.0	0.0	56.0	0.0	0.0	0.0	0.0	0.0	0.0	0.0	0.0	0.0	0.0	0.0	0.0	0.0	0.0	0.0	0.0	0.0	0.0	0.0	0.0	0.0
b96931a08d51a2fe98c86fdba6a13ff0	0.0	0.0	0.0	0.0	0.0	0.0	0.0	0.0	0.0	0.0	0.0	0.0	0.0	0.0	0.0	0.0	0.0	0.0	0.0	0.0	0.0	0.0	0.0	0.0	18.0	0.0	0.0	0.0	0.0	0.0	0.0	0.0	0.0	0.0	0.0	0.0	0.0	0.0	0.0	0.0	0.0	0.0	0.0	0.0	0.0	0.0	0.0	0.0	0.0
b9bd4ddc71b5261571e53f606451241d	4384.0	1007.0	1961.0	1683.0	2159.0	2299.0	2935.0	437.0	2555.0	1548.0	449.0	1025.0	8858.0	1514.0	5055.0	2021.0	598.0	2162.0	3094.0	1234.0	3068.0	2537.0	1691.0	3357.0	2076.0	1249.0	4140.0	4180.0	1423.0	941.0	2883.0	1852.0	2366.0	1910.0	1444.0	1744.0	2346.0	966.0	4236.0	3548.0	2198.0	4239.0	5323.0	1403.0	1864.0	3050.0	2094.0	3134.0	1009.0
bbcad96c0d2e8d44df6dd4c9bfb0d1b3	0.0	0.0	0.0	0.0	0.0	0.0	0.0	0.0	0.0	0.0	0.0	31.0	0.0	0.0	0.0	0.0	0.0	0.0	0.0	0.0	0.0	0.0	0.0	0.0	0.0	0.0	0.0	0.0	0.0	0.0	0.0	0.0	0.0	0.0	0.0	0.0	0.0	0.0	0.0	0.0	0.0	0.0	4.0	2.0	0.0	0.0	0.0	0.0	0.0
bc6c345a2feb70d3210ba7f89530c5b0	0.0	0.0	0.0	0.0	0.0	0.0	0.0	0.0	0.0	0.0	0.0	0.0	13.0	0.0	0.0	0.0	0.0	0.0	0.0	0.0	0.0	0.0	0.0	0.0	0.0	0.0	0.0	0.0	0.0	0.0	0.0	26.0	0.0	0.0	0.0	0.0	0.0	0.0	0.0	0.0	0.0	0.0	0.0	0.0	0.0	0.0	0.0	0.0	0.0
bd17dbfedf59ec60f5184cdcb806b682	246.0	0.0	0.0	0.0	0.0	0.0	0.0	0.0	0.0	0.0	0.0	0.0	0.0	0.0	0.0	0.0	0.0	0.0	0.0	0.0	0.0	0.0	0.0	0.0	0.0	0.0	0.0	0.0	0.0	0.0	0.0	0.0	0.0	0.0	0.0	0.0	0.0	0.0	0.0	0.0	0.0	0.0	0.0	0.0	0.0	0.0	0.0	0.0	0.0
bd455b3c33ec14795804a4c11574956a	0.0	0.0	0.0	0.0	0.0	0.0	0.0	0.0	0.0	0.0	0.0	0.0	0.0	0.0	0.0	0.0	2.0	0.0	0.0	0.0	0.0	0.0	0.0	0.0	0.0	0.0	0.0	0.0	0.0	0.0	0.0	0.0	0.0	0.0	3.0	0.0	0.0	0.0	0.0	0.0	0.0	0.0	0.0	0.0	0.0	0.0	0.0	0.0	0.0
bdfcc1a4dbeb54ab23ef70631a74c3e8	0.0	18.0	48.0	0.0	0.0	0.0	0.0	0.0	0.0	0.0	0.0	0.0	0.0	0.0	0.0	0.0	0.0	25.0	0.0	24.0	0.0	215.0	0.0	0.0	0.0	0.0	2952.0	603.0	0.0	0.0	0.0	33.0	0.0	47.0	0.0	0.0	0.0	0.0	0.0	0.0	0.0	0.0	0.0	0.0	0.0	0.0	0.0	0.0	0.0
be5cc85bd2ac16b6ae446fd24b1e2308	0.0	0.0	0.0	0.0	0.0	0.0	0.0	0.0	0.0	0.0	0.0	0.0	0.0	0.0	0.0	0.0	0.0	0.0	0.0	0.0	0.0	0.0	0.0	0.0	0.0	0.0	0.0	0.0	0.0	0.0	0.0	87.0	0.0	0.0	0.0	0.0	0.0	0.0	0.0	0.0	0.0	112.0	243.0	0.0	0.0	0.0	73.0	0.0	0.0
beffc51bfc6b854d06456dad0588b4b0	0.0	0.0	0.0	0.0	0.0	0.0	0.0	0.0	0.0	0.0	0.0	0.0	26.0	0.0	0.0	0.0	0.0	0.0	0.0	0.0	12.0	0.0	0.0	0.0	0.0	0.0	0.0	0.0	0.0	0.0	0.0	0.0	0.0	0.0	0.0	0.0	0.0	0.0	0.0	0.0	0.0	0.0	0.0	0.0	0.0	0.0	0.0	0.0	0.0
bfe776d1b1001748acd8b388223bc684	0.0	0.0	0.0	0.0	0.0	0.0	0.0	0.0	0.0	0.0	0.0	0.0	0.0	0.0	0.0	0.0	0.0	0.0	0.0	0.0	0.0	0.0	0.0	0.0	0.0	0.0	0.0	0.0	0.0	0.0	0.0	0.0	0.0	0.0	0.0	0.0	0.0	0.0	0.0	0.0	0.0	0.0	0.0	0.0	0.0	0.0	0.0	0.0	0.0
c0d0c8ec9372389706e35329bac258bc	178.0	0.0	0.0	0.0	34.0	270.0	0.0	0.0	211.0	191.0	0.0	0.0	0.0	0.0	0.0	0.0	0.0	0.0	0.0	0.0	0.0	0.0	0.0	0.0	0.0	0.0	142.0	0.0	0.0	0.0	0.0	0.0	0.0	0.0	0.0	0.0	0.0	0.0	0.0	0.0	0.0	263.0	25.0	57.0	0.0	0.0	0.0	91.0	0.0
c0d5395792eadbf5f62e8ffb14fa0262	0.0	0.0	0.0	0.0	0.0	0.0	0.0	0.0	0.0	0.0	0.0	0.0	0.0	0.0	0.0	0.0	0.0	0.0	0.0	0.0	0.0	0.0	0.0	0.0	0.0	7.0	0.0	0.0	0.0	0.0	0.0	0.0	0.0	0.0	0.0	0.0	0.0	0.0	0.0	0.0	0.0	0.0	0.0	0.0	0.0	0.0	0.0	0.0	0.0
c128062c25a969b3393c8d43e5a5240a	0.0	0.0	0.0	0.0	0.0	0.0	0.0	0.0	0.0	0.0	0.0	0.0	0.0	0.0	0.0	0.0	0.0	0.0	0.0	0.0	0.0	0.0	0.0	0.0	0.0	0.0	0.0	0.0	0.0	0.0	0.0	0.0	0.0	0.0	0.0	0.0	0.0	0.0	0.0	0.0	0.0	0.0	0.0	0.0	0.0	0.0	0.0	0.0	0.0
c12cf5a39dca89bac684ef6cf3475610	0.0	77.0	56.0	0.0	187.0	0.0	409.0	0.0	0.0	0.0	100.0	0.0	91.0	129.0	187.0	215.0	70.0	79.0	0.0	0.0	0.0	0.0	43.0	0.0	0.0	0.0	124.0	149.0	0.0	0.0	0.0	0.0	0.0	0.0	0.0	0.0	66.0	0.0	0.0	0.0	0.0	0.0	0.0	0.0	0.0	0.0	0.0	0.0	0.0
c15464857b54bb51952d137d7891e9d1	0.0	0.0	0.0	0.0	0.0	0.0	0.0	0.0	0.0	0.0	0.0	0.0	0.0	0.0	0.0	0.0	0.0	0.0	0.0	0.0	0.0	0.0	0.0	0.0	0.0	0.0	0.0	0.0	0.0	0.0	0.0	154.0	7.0	0.0	0.0	0.0	0.0	0.0	0.0	0.0	0.0	0.0	0.0	0.0	0.0	0.0	0.0	0.0	0.0
c24e0e391aa836b5eae25567c7eb89ee	41.0	549.0	30.0	62.0	421.0	50.0	22.0	817.0	124.0	0.0	252.0	203.0	934.0	224.0	0.0	58.0	651.0	172.0	196.0	523.0	233.0	108.0	314.0	191.0	77.0	823.0	220.0	526.0	425.0	0.0	117.0	1866.0	0.0	0.0	1054.0	114.0	0.0	370.0	348.0	317.0	1469.0	407.0	118.0	522.0	196.0	69.0	561.0	50.0	707.0
c26fca23327b42a8fc70f54fca3c782b	0.0	40.0	0.0	0.0	42.0	19.0	370.0	55.0	36.0	27.0	63.0	192.0	91.0	70.0	45.0	94.0	294.0	21.0	313.0	0.0	0.0	0.0	28.0	22.0	55.0	10.0	18.0	96.0	6.0	8.0	99.0	23.0	0.0	134.0	77.0	12.0	69.0	0.0	0.0	0.0	0.0	0.0	0.0	9.0	118.0	66.0	0.0	0.0	0.0
c2a58c33b45ecfc9957f91444cdd1173	0.0	0.0	0.0	0.0	0.0	0.0	0.0	0.0	0.0	0.0	0.0	0.0	0.0	825.0	1708.0	43.0	0.0	0.0	0.0	0.0	0.0	0.0	0.0	0.0	0.0	0.0	0.0	0.0	522.0	0.0	0.0	0.0	0.0	0.0	0.0	0.0	0.0	0.0	0.0	0.0	0.0	0.0	0.0	0.0	0.0	0.0	0.0	0.0	0.0
c40cc9ade341f07aef7328ba0e2d5f13	0.0	0.0	0.0	0.0	0.0	0.0	0.0	0.0	0.0	0.0	0.0	0.0	0.0	0.0	0.0	0.0	65.0	0.0	0.0	0.0	0.0	0.0	0.0	0.0	0.0	0.0	0.0	0.0	0.0	0.0	0.0	0.0	0.0	0.0	0.0	0.0	0.0	0.0	0.0	0.0	0.0	0.0	0.0	0.0	0.0	0.0	0.0	0.0	0.0
c4d57b34ca9cfb24f4e35d0df8ef8012	0.0	0.0	0.0	0.0	0.0	0.0	0.0	0.0	0.0	0.0	0.0	0.0	0.0	0.0	0.0	0.0	0.0	0.0	0.0	0.0	0.0	0.0	0.0	0.0	0.0	0.0	0.0	0.0	0.0	0.0	0.0	0.0	0.0	0.0	0.0	0.0	0.0	0.0	0.0	0.0	0.0	0.0	0.0	0.0	0.0	0.0	0.0	0.0	0.0
c4f33be3cc575f7c49699945905288b3	0.0	0.0	0.0	0.0	0.0	0.0	0.0	0.0	0.0	0.0	0.0	0.0	0.0	0.0	0.0	0.0	0.0	0.0	0.0	0.0	0.0	0.0	0.0	0.0	0.0	0.0	0.0	0.0	0.0	0.0	0.0	0.0	0.0	0.0	0.0	0.0	0.0	0.0	0.0	0.0	0.0	0.0	0.0	0.0	0.0	0.0	0.0	0.0	0.0
c57c4e5a280809335d31e965f03bc3f2	0.0	0.0	0.0	0.0	0.0	0.0	0.0	0.0	0.0	0.0	0.0	0.0	0.0	0.0	0.0	0.0	0.0	0.0	0.0	0.0	0.0	0.0	0.0	0.0	0.0	0.0	0.0	0.0	0.0	0.0	0.0	0.0	0.0	0.0	0.0	0.0	0.0	0.0	0.0	96.0	0.0	0.0	0.0	308.0	271.0	105.0	0.0	0.0	0.0
c618e03075744a7f3e4cfa79fa38e81e	0.0	0.0	0.0	0.0	0.0	0.0	0.0	0.0	0.0	0.0	0.0	0.0	0.0	0.0	0.0	0.0	0.0	0.0	0.0	0.0	0.0	0.0	0.0	0.0	0.0	0.0	0.0	0.0	0.0	0.0	0.0	11.0	0.0	0.0	0.0	0.0	0.0	0.0	0.0	0.0	0.0	0.0	0.0	0.0	0.0	0.0	0.0	0.0	0.0
c62e8e07e8682bd078bf5d2d27c95596	1105.0	593.0	325.0	0.0	4693.0	111.0	3641.0	59.0	269.0	0.0	2459.0	1758.0	2452.0	46.0	1112.0	2779.0	241.0	1644.0	1441.0	697.0	0.0	0.0	2201.0	1555.0	1210.0	0.0	0.0	0.0	727.0	821.0	1059.0	325.0	0.0	0.0	0.0	1237.0	2673.0	0.0	0.0	0.0	347.0	0.0	0.0	616.0	2497.0	1557.0	1584.0	4161.0	2061.0
c696d34f8794c5fe01b51e268c13e18e	0.0	0.0	0.0	0.0	0.0	0.0	0.0	0.0	0.0	0.0	0.0	0.0	4.0	0.0	0.0	0.0	0.0	0.0	0.0	0.0	0.0	0.0	0.0	0.0	0.0	0.0	0.0	0.0	0.0	0.0	0.0	0.0	0.0	0.0	0.0	0.0	0.0	0.0	0.0	0.0	0.0	0.0	0.0	0.0	0.0	0.0	0.0	0.0	0.0
c6c3ab4e828fb40d6e05967b7aac9338	0.0	0.0	0.0	0.0	0.0	0.0	0.0	0.0	0.0	0.0	0.0	0.0	0.0	0.0	0.0	0.0	0.0	0.0	0.0	0.0	0.0	0.0	0.0	0.0	0.0	1120.0	0.0	0.0	0.0	0.0	0.0	0.0	0.0	0.0	0.0	0.0	0.0	0.0	0.0	0.0	0.0	0.0	0.0	0.0	0.0	0.0	0.0	0.0	0.0
c6cb8ffae3081efef011a521c8039722	0.0	0.0	0.0	0.0	0.0	0.0	0.0	0.0	0.0	0.0	0.0	0.0	3.0	0.0	0.0	0.0	0.0	0.0	0.0	0.0	0.0	0.0	0.0	0.0	0.0	0.0	0.0	0.0	0.0	0.0	0.0	0.0	0.0	0.0	0.0	0.0	0.0	0.0	0.0	0.0	0.0	0.0	0.0	0.0	0.0	0.0	0.0	0.0	0.0
c7986baef10080d2d4270ffdc275a916	0.0	0.0	0.0	0.0	176.0	0.0	0.0	0.0	0.0	0.0	0.0	0.0	0.0	0.0	0.0	0.0	0.0	0.0	0.0	0.0	0.0	0.0	0.0	0.0	0.0	0.0	0.0	0.0	0.0	0.0	0.0	0.0	0.0	0.0	0.0	0.0	0.0	0.0	0.0	0.0	0.0	0.0	0.0	0.0	0.0	0.0	0.0	0.0	0.0
c81d2bd60b0b2a355bc6e63534ecc66c	1229.0	313.0	233.0	641.0	125.0	984.0	1843.0	322.0	985.0	924.0	144.0	1491.0	1285.0	50.0	192.0	944.0	213.0	928.0	699.0	264.0	1572.0	384.0	582.0	765.0	1088.0	148.0	640.0	1980.0	86.0	532.0	1318.0	376.0	112.0	806.0	878.0	288.0	1502.0	260.0	644.0	1122.0	386.0	971.0	1758.0	232.0	2315.0	910.0	917.0	630.0	206.0
c87f6f342578d5c3057ee3379edf783d	0.0	0.0	0.0	0.0	0.0	0.0	0.0	0.0	0.0	0.0	0.0	0.0	0.0	0.0	0.0	0.0	0.0	0.0	0.0	0.0	0.0	0.0	0.0	0.0	0.0	0.0	0.0	0.0	0.0	0.0	0.0	0.0	0.0	0.0	0.0	0.0	0.0	0.0	0.0	0.0	0.0	0.0	0.0	0.0	0.0	0.0	0.0	0.0	0.0
c88c71a22d55874942623d492212ba08	0.0	0.0	0.0	0.0	0.0	0.0	0.0	0.0	0.0	0.0	0.0	0.0	0.0	0.0	0.0	0.0	0.0	0.0	0.0	0.0	0.0	0.0	0.0	0.0	0.0	0.0	0.0	0.0	0.0	0.0	0.0	0.0	0.0	0.0	0.0	0.0	0.0	0.0	0.0	0.0	0.0	0.0	0.0	0.0	0.0	0.0	0.0	0.0	0.0
c8fb50b2538781e341e247bfa5003533	0.0	0.0	0.0	0.0	0.0	0.0	0.0	0.0	0.0	0.0	0.0	0.0	0.0	0.0	0.0	0.0	0.0	0.0	0.0	0.0	0.0	0.0	0.0	0.0	0.0	0.0	0.0	0.0	0.0	0.0	0.0	0.0	0.0	0.0	0.0	0.0	0.0	0.0	0.0	0.0	0.0	0.0	0.0	0.0	0.0	0.0	0.0	0.0	0.0
c973e687a7befb9ba59a4245c59fe1ef	0.0	0.0	0.0	0.0	0.0	0.0	0.0	0.0	0.0	0.0	0.0	0.0	0.0	0.0	0.0	0.0	0.0	0.0	0.0	0.0	0.0	0.0	0.0	0.0	0.0	0.0	0.0	0.0	0.0	0.0	0.0	0.0	0.0	0.0	0.0	0.0	0.0	0.0	0.0	0.0	0.0	0.0	0.0	0.0	0.0	0.0	0.0	0.0	0.0
c992c6eb5c9c00d1814d7b84ea0a1336	90.0	0.0	0.0	0.0	0.0	0.0	0.0	0.0	0.0	0.0	0.0	0.0	0.0	0.0	0.0	5.0	0.0	0.0	0.0	0.0	0.0	0.0	0.0	0.0	0.0	0.0	0.0	0.0	0.0	0.0	0.0	0.0	0.0	0.0	49.0	0.0	0.0	10.0	16.0	0.0	0.0	0.0	0.0	11.0	13.0	0.0	44.0	12.0	8.0
ca35d5f5f1a0f225e7f1b39a00dff592	212.0	0.0	0.0	0.0	157.0	58.0	173.0	4.0	7.0	0.0	0.0	32.0	59.0	192.0	15.0	78.0	12.0	77.0	14.0	6.0	0.0	0.0	129.0	15.0	26.0	0.0	19.0	26.0	3.0	19.0	10.0	4.0	7.0	35.0	0.0	10.0	308.0	0.0	5.0	79.0	4.0	6.0	0.0	6.0	0.0	0.0	11.0	126.0	54.0
ca5f1b939300c4fa285f60064de460da	0.0	0.0	0.0	0.0	0.0	0.0	0.0	0.0	0.0	0.0	0.0	0.0	0.0	985.0	106.0	11.0	0.0	0.0	0.0	0.0	0.0	0.0	0.0	0.0	0.0	0.0	0.0	0.0	38.0	0.0	0.0	0.0	0.0	0.0	0.0	0.0	0.0	0.0	0.0	0.0	0.0	0.0	0.0	0.0	0.0	0.0	0.0	0.0	0.0
cad9a0184a1685d8a9ce0fd386af09d1	0.0	0.0	0.0	0.0	0.0	0.0	0.0	0.0	0.0	0.0	0.0	13.0	0.0	0.0	0.0	0.0	0.0	0.0	0.0	0.0	0.0	55.0	0.0	0.0	0.0	0.0	61.0	43.0	0.0	0.0	0.0	0.0	0.0	0.0	0.0	0.0	0.0	0.0	0.0	0.0	0.0	0.0	0.0	0.0	134.0	0.0	0.0	0.0	0.0
cbc271acba4039f71a8c46709b3e51e0	0.0	0.0	0.0	0.0	0.0	0.0	0.0	0.0	0.0	0.0	0.0	0.0	0.0	0.0	0.0	0.0	0.0	0.0	0.0	0.0	0.0	0.0	0.0	0.0	0.0	0.0	0.0	0.0	0.0	0.0	182.0	0.0	0.0	0.0	0.0	0.0	0.0	0.0	0.0	0.0	0.0	0.0	0.0	0.0	0.0	0.0	0.0	0.0	0.0
cbd78efd85b15ef4ac0450160a74dda3	0.0	0.0	0.0	0.0	0.0	0.0	0.0	0.0	0.0	0.0	0.0	0.0	0.0	0.0	0.0	0.0	35.0	46.0	43.0	0.0	0.0	0.0	0.0	0.0	0.0	0.0	0.0	0.0	0.0	0.0	0.0	0.0	0.0	0.0	0.0	0.0	0.0	0.0	0.0	0.0	0.0	0.0	0.0	0.0	0.0	0.0	0.0	0.0	0.0
cc0d8e063ed6ac9956014f085d6c3c69	137.0	0.0	0.0	0.0	0.0	0.0	0.0	0.0	0.0	0.0	0.0	0.0	0.0	0.0	0.0	0.0	0.0	0.0	0.0	0.0	0.0	0.0	0.0	0.0	0.0	0.0	0.0	0.0	0.0	0.0	0.0	0.0	0.0	0.0	0.0	0.0	0.0	0.0	0.0	0.0	0.0	0.0	0.0	0.0	0.0	0.0	0.0	0.0	0.0
cd2bb0d0ae1f481bec8c7d9bb0bb159f	0.0	0.0	0.0	0.0	0.0	0.0	0.0	0.0	0.0	0.0	0.0	0.0	0.0	0.0	0.0	0.0	0.0	0.0	0.0	0.0	0.0	0.0	0.0	0.0	0.0	0.0	44.0	0.0	0.0	0.0	0.0	0.0	0.0	0.0	0.0	0.0	0.0	0.0	0.0	0.0	0.0	0.0	0.0	0.0	0.0	0.0	0.0	0.0	0.0
cd9ca840390c8c0d54da8c1a984f2b37	566.0	0.0	72.0	420.0	52.0	103.0	145.0	51.0	249.0	238.0	0.0	36.0	531.0	0.0	76.0	121.0	0.0	246.0	302.0	50.0	85.0	0.0	0.0	251.0	121.0	0.0	0.0	72.0	0.0	59.0	516.0	195.0	135.0	270.0	179.0	427.0	692.0	54.0	545.0	188.0	0.0	430.0	171.0	0.0	216.0	230.0	0.0	228.0	36.0
cd9d36a434ea53a597063a7c52cdf053	0.0	0.0	0.0	0.0	222.0	0.0	54.0	0.0	0.0	0.0	0.0	0.0	0.0	0.0	0.0	0.0	0.0	700.0	131.0	0.0	0.0	0.0	0.0	533.0	582.0	0.0	0.0	0.0	0.0	0.0	0.0	0.0	0.0	0.0	0.0	0.0	0.0	0.0	0.0	0.0	0.0	0.0	0.0	0.0	0.0	0.0	0.0	0.0	0.0
ce9b5d53eb416ee16f931d6e8fcadd94	0.0	0.0	0.0	0.0	0.0	0.0	0.0	0.0	0.0	0.0	0.0	0.0	0.0	138.0	0.0	0.0	171.0	0.0	0.0	0.0	0.0	0.0	0.0	0.0	0.0	0.0	0.0	0.0	623.0	0.0	0.0	25.0	0.0	0.0	0.0	0.0	0.0	0.0	0.0	0.0	0.0	0.0	0.0	0.0	0.0	0.0	5.0	0.0	0.0
cfefca35944b9979f2fb9ad97dfe0964	0.0	0.0	0.0	0.0	0.0	0.0	54.0	0.0	0.0	0.0	0.0	0.0	0.0	0.0	0.0	0.0	0.0	0.0	0.0	0.0	0.0	0.0	0.0	0.0	0.0	0.0	0.0	0.0	0.0	0.0	0.0	0.0	0.0	0.0	0.0	0.0	0.0	0.0	0.0	0.0	0.0	0.0	0.0	0.0	0.0	0.0	0.0	0.0	0.0
d0478d794fa7b9b629cf9ddd4bed1ba3	0.0	0.0	0.0	0.0	0.0	0.0	0.0	0.0	0.0	0.0	0.0	0.0	0.0	0.0	0.0	0.0	0.0	0.0	0.0	0.0	0.0	0.0	0.0	0.0	0.0	0.0	0.0	0.0	0.0	0.0	0.0	0.0	0.0	0.0	0.0	0.0	0.0	0.0	0.0	0.0	0.0	0.0	0.0	0.0	0.0	0.0	0.0	0.0	0.0
d0f85a71eb3bc6110893da7fd17fc866	0.0	0.0	0.0	0.0	0.0	0.0	0.0	0.0	0.0	0.0	0.0	0.0	0.0	0.0	4.0	0.0	0.0	6.0	0.0	0.0	0.0	0.0	0.0	0.0	0.0	0.0	0.0	0.0	0.0	0.0	0.0	0.0	0.0	0.0	0.0	0.0	0.0	0.0	0.0	0.0	0.0	0.0	0.0	0.0	0.0	0.0	0.0	0.0	0.0
d124154b2eebdc9903eda05e29574db0	0.0	0.0	0.0	0.0	0.0	0.0	0.0	0.0	0.0	0.0	0.0	0.0	6.0	0.0	0.0	0.0	0.0	0.0	0.0	0.0	0.0	0.0	0.0	0.0	0.0	0.0	0.0	0.0	0.0	0.0	0.0	0.0	0.0	0.0	0.0	0.0	0.0	0.0	0.0	0.0	0.0	0.0	0.0	0.0	0.0	0.0	0.0	0.0	0.0
d16d3d38776dc204eec317cd2c3aa8bb	0.0	0.0	0.0	0.0	0.0	0.0	0.0	0.0	0.0	0.0	0.0	0.0	0.0	0.0	0.0	0.0	0.0	0.0	0.0	0.0	0.0	0.0	0.0	0.0	0.0	0.0	0.0	0.0	0.0	0.0	0.0	0.0	0.0	0.0	0.0	0.0	0.0	0.0	0.0	0.0	0.0	0.0	0.0	0.0	0.0	0.0	0.0	0.0	0.0
d20b46e3c9d79a8e49a48f112fc03d4f	48.0	14.0	0.0	0.0	315.0	120.0	0.0	0.0	698.0	679.0	0.0	263.0	1373.0	110.0	163.0	228.0	0.0	21.0	40.0	0.0	33.0	0.0	0.0	35.0	0.0	0.0	0.0	0.0	291.0	138.0	214.0	307.0	772.0	387.0	89.0	343.0	544.0	31.0	0.0	0.0	220.0	1104.0	1943.0	148.0	2555.0	75.0	627.0	439.0	19.0
d2a9961b13093f3af00cae14f9286821	41.0	0.0	0.0	0.0	0.0	0.0	0.0	0.0	0.0	0.0	0.0	0.0	0.0	0.0	8.0	0.0	0.0	0.0	0.0	0.0	0.0	0.0	0.0	0.0	0.0	0.0	0.0	0.0	0.0	0.0	0.0	0.0	0.0	0.0	0.0	0.0	0.0	0.0	0.0	0.0	0.0	0.0	0.0	0.0	0.0	0.0	0.0	0.0	0.0
d2ed5fe0443294c72f4a4dd352e80e8c	0.0	0.0	0.0	0.0	0.0	0.0	0.0	0.0	0.0	0.0	0.0	0.0	0.0	12.0	14.0	94.0	38.0	21.0	17.0	0.0	0.0	0.0	0.0	0.0	0.0	0.0	0.0	0.0	27.0	0.0	28.0	0.0	0.0	0.0	0.0	0.0	0.0	0.0	0.0	0.0	0.0	0.0	0.0	0.0	0.0	0.0	0.0	0.0	0.0
d37da0a77d2df2acf8e870687bd519c0	0.0	0.0	0.0	0.0	0.0	0.0	0.0	0.0	0.0	0.0	0.0	0.0	10.0	0.0	0.0	0.0	0.0	0.0	0.0	0.0	0.0	0.0	0.0	0.0	0.0	3.0	0.0	0.0	0.0	0.0	0.0	0.0	0.0	0.0	0.0	3.0	0.0	0.0	0.0	0.0	0.0	0.0	0.0	0.0	0.0	0.0	0.0	0.0	0.0
d380b9ae91e3875a70ff329e4889cb72	0.0	0.0	0.0	0.0	0.0	0.0	0.0	0.0	0.0	0.0	0.0	0.0	0.0	0.0	0.0	0.0	0.0	0.0	0.0	0.0	0.0	0.0	0.0	0.0	0.0	57.0	0.0	0.0	0.0	0.0	0.0	0.0	0.0	0.0	0.0	0.0	0.0	0.0	0.0	0.0	0.0	0.0	0.0	0.0	0.0	0.0	0.0	0.0	0.0
d39ad0bc1bcad07688a74cdf4a380486	0.0	0.0	0.0	0.0	0.0	0.0	0.0	0.0	0.0	0.0	0.0	0.0	0.0	0.0	0.0	0.0	0.0	0.0	0.0	0.0	0.0	0.0	0.0	0.0	0.0	0.0	0.0	0.0	0.0	0.0	0.0	0.0	0.0	0.0	0.0	0.0	0.0	0.0	0.0	0.0	0.0	0.0	0.0	0.0	0.0	0.0	0.0	0.0	0.0
d3ee83ca95ab90c334883819e6ff2cce	0.0	0.0	0.0	0.0	0.0	0.0	0.0	0.0	0.0	0.0	0.0	0.0	0.0	0.0	0.0	0.0	0.0	0.0	39.0	0.0	0.0	0.0	0.0	0.0	0.0	0.0	0.0	0.0	0.0	0.0	0.0	0.0	0.0	0.0	0.0	0.0	52.0	0.0	0.0	0.0	0.0	0.0	0.0	0.0	0.0	0.0	0.0	0.0	0.0
d40cf3173ac7e94d08e68d1cd907d2c2	0.0	0.0	0.0	0.0	0.0	0.0	0.0	0.0	80.0	0.0	0.0	0.0	0.0	0.0	0.0	0.0	0.0	0.0	0.0	0.0	0.0	0.0	0.0	0.0	0.0	0.0	0.0	0.0	0.0	0.0	0.0	0.0	0.0	0.0	0.0	0.0	0.0	0.0	0.0	0.0	0.0	0.0	0.0	0.0	0.0	0.0	0.0	0.0	0.0
d418ac9c21191c9b92619e89f21df5a9	0.0	0.0	0.0	0.0	0.0	0.0	0.0	0.0	0.0	0.0	0.0	0.0	0.0	366.0	0.0	0.0	0.0	0.0	0.0	0.0	0.0	0.0	0.0	0.0	0.0	0.0	0.0	0.0	0.0	0.0	407.0	0.0	0.0	0.0	0.0	0.0	0.0	0.0	0.0	0.0	0.0	0.0	0.0	0.0	0.0	0.0	0.0	0.0	0.0
d467b5cf914934a9aa00172512b27776	0.0	0.0	0.0	0.0	0.0	0.0	0.0	0.0	0.0	0.0	0.0	0.0	0.0	0.0	0.0	0.0	0.0	0.0	0.0	0.0	0.0	3.0	0.0	0.0	0.0	0.0	0.0	0.0	0.0	0.0	0.0	0.0	0.0	0.0	0.0	0.0	0.0	0.0	0.0	0.0	0.0	0.0	0.0	0.0	0.0	0.0	0.0	0.0	0.0
d46e2205f0c6ecf67b51f83d111c509c	0.0	0.0	38.0	0.0	0.0	0.0	0.0	0.0	0.0	0.0	25.0	0.0	315.0	5.0	1031.0	124.0	23.0	5.0	239.0	0.0	29.0	0.0	22.0	44.0	19.0	0.0	0.0	0.0	0.0	0.0	19.0	7.0	14.0	0.0	0.0	4.0	0.0	8.0	22.0	0.0	0.0	0.0	0.0	0.0	0.0	2.0	60.0	45.0	0.0
d49783e7800974b5f2bcce554e26072e	230.0	309.0	720.0	976.0	687.0	554.0	438.0	379.0	740.0	989.0	149.0	238.0	685.0	138.0	441.0	827.0	226.0	974.0	436.0	585.0	1850.0	710.0	232.0	1193.0	797.0	836.0	865.0	1645.0	146.0	195.0	554.0	1512.0	53.0	509.0	269.0	773.0	708.0	210.0	1646.0	331.0	841.0	539.0	1787.0	651.0	1437.0	1372.0	441.0	367.0	389.0
d4fa4fac43a02a3d2d49ed4399149f8a	0.0	0.0	0.0	0.0	0.0	0.0	0.0	96.0	244.0	0.0	210.0	0.0	0.0	159.0	318.0	248.0	0.0	0.0	0.0	0.0	0.0	0.0	511.0	338.0	0.0	0.0	136.0	0.0	136.0	0.0	0.0	361.0	263.0	0.0	411.0	0.0	462.0	0.0	0.0	0.0	136.0	86.0	0.0	0.0	0.0	0.0	0.0	0.0	0.0
d56218023269c95d871ef294d8a2fff9	0.0	0.0	0.0	32.0	0.0	0.0	0.0	0.0	0.0	0.0	0.0	0.0	13.0	0.0	0.0	0.0	0.0	11.0	0.0	0.0	17.0	0.0	0.0	0.0	0.0	0.0	0.0	0.0	0.0	0.0	0.0	12.0	15.0	0.0	0.0	0.0	0.0	0.0	0.0	0.0	0.0	10.0	88.0	0.0	0.0	17.0	0.0	0.0	0.0
d5b88bbd26fadc79d1c738f75659ae3c	0.0	0.0	0.0	0.0	0.0	87.0	0.0	0.0	0.0	0.0	0.0	0.0	0.0	0.0	0.0	0.0	0.0	0.0	0.0	0.0	0.0	0.0	0.0	0.0	0.0	0.0	0.0	0.0	0.0	0.0	0.0	0.0	0.0	0.0	0.0	0.0	0.0	0.0	0.0	0.0	0.0	0.0	0.0	0.0	0.0	0.0	0.0	0.0	0.0
d5f6daad6f5a0e0fe8fb20cf0f24d04a	0.0	0.0	0.0	0.0	0.0	0.0	0.0	0.0	0.0	0.0	0.0	0.0	0.0	0.0	0.0	0.0	0.0	0.0	0.0	0.0	0.0	0.0	0.0	0.0	0.0	0.0	0.0	0.0	0.0	0.0	0.0	220.0	0.0	0.0	0.0	0.0	0.0	0.0	0.0	0.0	72.0	0.0	0.0	0.0	0.0	0.0	0.0	0.0	0.0
d607e7314ed1a787446ea2febd0126ea	0.0	0.0	0.0	0.0	0.0	0.0	0.0	0.0	0.0	0.0	0.0	0.0	0.0	0.0	0.0	0.0	0.0	0.0	0.0	0.0	0.0	0.0	0.0	0.0	0.0	0.0	0.0	0.0	0.0	0.0	0.0	0.0	0.0	0.0	102.0	0.0	0.0	0.0	56.0	0.0	0.0	0.0	0.0	0.0	0.0	0.0	101.0	88.0	0.0
d6aca1ce3a8896b5a4ac550a4108ddd9	128.0	38.0	23.0	9.0	41.0	161.0	237.0	28.0	53.0	87.0	35.0	21.0	76.0	18.0	112.0	64.0	44.0	83.0	68.0	0.0	83.0	46.0	73.0	38.0	116.0	0.0	60.0	90.0	44.0	40.0	50.0	9.0	14.0	80.0	29.0	10.0	40.0	42.0	50.0	68.0	7.0	121.0	25.0	19.0	142.0	74.0	48.0	172.0	36.0
d6d8e81ef3752707a6cc45ff721d325e	0.0	0.0	0.0	0.0	0.0	0.0	0.0	0.0	0.0	0.0	0.0	0.0	0.0	0.0	0.0	0.0	0.0	0.0	0.0	0.0	0.0	0.0	0.0	0.0	0.0	0.0	29.0	42.0	0.0	0.0	0.0	0.0	0.0	0.0	0.0	0.0	0.0	0.0	0.0	0.0	0.0	0.0	0.0	0.0	0.0	0.0	0.0	0.0	0.0
d7354463af117a55b599229db7109b1d	0.0	0.0	0.0	0.0	0.0	0.0	15.0	0.0	0.0	0.0	0.0	11.0	44.0	0.0	0.0	51.0	0.0	0.0	0.0	0.0	0.0	0.0	0.0	0.0	0.0	0.0	0.0	0.0	0.0	0.0	0.0	0.0	0.0	0.0	0.0	0.0	0.0	16.0	0.0	0.0	21.0	0.0	85.0	0.0	0.0	0.0	0.0	0.0	9.0
d77452e99dd40e530bb329d5d7f4f0c8	0.0	0.0	0.0	0.0	0.0	0.0	0.0	0.0	0.0	0.0	0.0	0.0	0.0	0.0	0.0	0.0	126.0	0.0	0.0	0.0	0.0	0.0	0.0	0.0	0.0	0.0	0.0	0.0	0.0	0.0	0.0	0.0	0.0	0.0	0.0	0.0	0.0	0.0	0.0	0.0	0.0	0.0	0.0	0.0	0.0	0.0	0.0	0.0	0.0
d7c346759a906a965b96e9b965f028d0	0.0	0.0	0.0	0.0	0.0	0.0	0.0	0.0	0.0	0.0	0.0	0.0	0.0	0.0	48.0	17.0	0.0	0.0	0.0	0.0	0.0	0.0	0.0	0.0	0.0	0.0	0.0	0.0	0.0	0.0	0.0	0.0	0.0	0.0	0.0	0.0	0.0	0.0	0.0	0.0	0.0	0.0	0.0	0.0	0.0	0.0	0.0	0.0	0.0
d8d841cca8abc7344b3951423ae1c95f	0.0	0.0	0.0	0.0	0.0	0.0	0.0	0.0	0.0	0.0	0.0	0.0	0.0	0.0	0.0	0.0	0.0	0.0	0.0	0.0	0.0	0.0	0.0	0.0	0.0	0.0	0.0	0.0	0.0	0.0	0.0	80.0	0.0	0.0	0.0	0.0	0.0	0.0	0.0	0.0	0.0	0.0	0.0	0.0	0.0	0.0	0.0	0.0	0.0
d8e7f9181e4d5a4a6453e9ca9996a43f	0.0	0.0	0.0	0.0	0.0	0.0	0.0	0.0	0.0	0.0	0.0	0.0	0.0	0.0	0.0	0.0	0.0	0.0	0.0	0.0	0.0	0.0	0.0	0.0	0.0	0.0	0.0	0.0	14.0	0.0	0.0	0.0	0.0	0.0	0.0	0.0	0.0	0.0	0.0	0.0	0.0	0.0	0.0	0.0	0.0	0.0	0.0	0.0	0.0
d900eb33f6b4bc449aab64df16ae18b2	0.0	0.0	0.0	0.0	0.0	0.0	0.0	0.0	0.0	0.0	0.0	0.0	0.0	167.0	689.0	83.0	240.0	93.0	0.0	0.0	0.0	0.0	0.0	0.0	0.0	0.0	0.0	0.0	0.0	0.0	0.0	0.0	0.0	0.0	0.0	0.0	0.0	0.0	0.0	0.0	0.0	0.0	0.0	0.0	0.0	0.0	0.0	0.0	0.0
da6a7cba87e0895b9cbe6037b9bd8b3b	0.0	1085.0	860.0	535.0	99.0	0.0	0.0	1545.0	0.0	0.0	42.0	485.0	221.0	0.0	0.0	0.0	0.0	0.0	287.0	1029.0	234.0	265.0	697.0	0.0	0.0	622.0	0.0	148.0	717.0	0.0	0.0	0.0	0.0	0.0	0.0	0.0	0.0	418.0	0.0	0.0	722.0	0.0	0.0	0.0	0.0	0.0	0.0	0.0	432.0
da9c79ce4bdbf6ed7ca3009eb5ea43a6	0.0	0.0	0.0	0.0	0.0	0.0	0.0	0.0	0.0	0.0	0.0	0.0	0.0	0.0	0.0	0.0	0.0	0.0	0.0	0.0	0.0	0.0	0.0	0.0	0.0	0.0	0.0	0.0	0.0	0.0	0.0	0.0	0.0	0.0	0.0	0.0	0.0	0.0	0.0	0.0	0.0	0.0	0.0	0.0	0.0	0.0	0.0	0.0	0.0
dbcdaca3ee9e9fe75d8829e87b8551dc	1813.0	768.0	1611.0	2855.0	2139.0	2173.0	4789.0	467.0	2922.0	1829.0	1218.0	2539.0	5906.0	226.0	1167.0	2757.0	855.0	1997.0	2067.0	1467.0	2500.0	1156.0	1256.0	1753.0	3065.0	1592.0	4573.0	3748.0	981.0	1407.0	4706.0	1133.0	1557.0	2649.0	2324.0	2291.0	3289.0	935.0	2100.0	3377.0	1082.0	4946.0	1471.0	1298.0	2176.0	2769.0	328.0	2507.0	1123.0
dc0c6eb88569c239ce80959d496d72e2	0.0	0.0	0.0	0.0	0.0	0.0	0.0	0.0	0.0	0.0	0.0	0.0	0.0	0.0	0.0	0.0	0.0	48.0	22.0	0.0	0.0	0.0	0.0	0.0	0.0	0.0	0.0	0.0	0.0	0.0	0.0	0.0	0.0	0.0	0.0	0.0	0.0	0.0	0.0	0.0	0.0	0.0	0.0	0.0	0.0	0.0	0.0	0.0	0.0
dc9ddb6b3c51c6926b26dc6d65ff66c3	1262.0	0.0	0.0	0.0	223.0	165.0	155.0	764.0	3079.0	484.0	44.0	139.0	441.0	0.0	148.0	222.0	96.0	0.0	0.0	1217.0	774.0	2519.0	900.0	987.0	1749.0	514.0	1242.0	404.0	187.0	759.0	2162.0	0.0	0.0	0.0	0.0	0.0	0.0	676.0	1371.0	1781.0	177.0	0.0	68.0	148.0	0.0	0.0	316.0	952.0	0.0
dcb56dae29b8ca6de6816cf52df94809	0.0	0.0	0.0	0.0	0.0	0.0	0.0	0.0	0.0	0.0	0.0	0.0	0.0	0.0	0.0	0.0	0.0	0.0	0.0	0.0	0.0	0.0	0.0	0.0	0.0	0.0	0.0	0.0	0.0	0.0	0.0	0.0	0.0	0.0	0.0	0.0	0.0	0.0	0.0	0.0	0.0	0.0	0.0	0.0	0.0	0.0	0.0	0.0	0.0
de56c88263a31d1829e1429cfc845ef2	0.0	0.0	0.0	0.0	0.0	0.0	0.0	0.0	0.0	0.0	0.0	0.0	0.0	0.0	0.0	0.0	0.0	0.0	0.0	223.0	0.0	0.0	0.0	0.0	0.0	0.0	0.0	0.0	0.0	0.0	0.0	0.0	0.0	98.0	0.0	0.0	0.0	0.0	0.0	0.0	0.0	0.0	0.0	0.0	0.0	0.0	0.0	0.0	0.0
df0e3d38eec730326754d8c17a8b8efe	0.0	74.0	29.0	23.0	163.0	51.0	0.0	194.0	866.0	176.0	123.0	762.0	309.0	87.0	1569.0	2568.0	12.0	57.0	30.0	140.0	0.0	0.0	0.0	0.0	0.0	51.0	17.0	0.0	290.0	510.0	330.0	444.0	220.0	128.0	108.0	270.0	123.0	29.0	0.0	0.0	899.0	1571.0	3985.0	0.0	174.0	33.0	566.0	179.0	24.0
df37b62e507e32409df4885c1ad2ce14	1719.0	403.0	588.0	219.0	76.0	922.0	2844.0	395.0	1240.0	185.0	507.0	751.0	1990.0	1087.0	1372.0	1984.0	1137.0	883.0	1403.0	264.0	393.0	875.0	529.0	400.0	334.0	401.0	528.0	690.0	101.0	239.0	329.0	554.0	92.0	1326.0	81.0	875.0	601.0	17.0	1505.0	1455.0	789.0	906.0	723.0	67.0	54.0	122.0	711.0	2857.0	179.0
dfba942f2d36cb6b7755f9c3b6d01ac9	0.0	0.0	0.0	0.0	0.0	0.0	0.0	0.0	0.0	0.0	0.0	0.0	0.0	0.0	0.0	0.0	0.0	0.0	0.0	0.0	0.0	0.0	0.0	0.0	0.0	0.0	0.0	0.0	0.0	0.0	0.0	0.0	0.0	0.0	0.0	0.0	0.0	0.0	0.0	0.0	0.0	0.0	0.0	0.0	0.0	0.0	0.0	0.0	14.0
e026cac8b307a5eb2983856bcd2dd714	0.0	0.0	0.0	0.0	0.0	140.0	0.0	0.0	0.0	0.0	0.0	0.0	0.0	0.0	0.0	0.0	0.0	0.0	0.0	0.0	0.0	0.0	0.0	0.0	0.0	0.0	0.0	0.0	0.0	0.0	0.0	0.0	0.0	0.0	0.0	0.0	0.0	0.0	0.0	0.0	0.0	0.0	0.0	0.0	0.0	0.0	0.0	0.0	0.0
e02967778c804350d971534895b0dfae	35.0	0.0	0.0	0.0	0.0	0.0	0.0	10.0	0.0	0.0	0.0	11.0	44.0	14.0	31.0	41.0	0.0	0.0	0.0	0.0	0.0	9.0	7.0	0.0	0.0	0.0	0.0	170.0	14.0	21.0	0.0	0.0	0.0	28.0	92.0	0.0	11.0	0.0	0.0	0.0	0.0	0.0	0.0	0.0	0.0	0.0	0.0	0.0	0.0
e0f70b25ae3d4b7eb39f76478e6484e7	0.0	0.0	0.0	0.0	0.0	0.0	0.0	0.0	0.0	0.0	0.0	0.0	0.0	0.0	0.0	0.0	0.0	0.0	0.0	0.0	0.0	0.0	0.0	0.0	0.0	0.0	0.0	0.0	0.0	0.0	0.0	0.0	0.0	0.0	0.0	0.0	0.0	0.0	0.0	0.0	0.0	0.0	0.0	0.0	0.0	0.0	0.0	212.0	0.0
e2c63f7ccd6f13567ad8b2667418ac1b	0.0	0.0	0.0	0.0	0.0	0.0	0.0	0.0	0.0	0.0	0.0	0.0	0.0	0.0	0.0	0.0	0.0	0.0	0.0	0.0	9.0	0.0	0.0	0.0	0.0	0.0	0.0	0.0	0.0	0.0	0.0	0.0	0.0	0.0	0.0	0.0	0.0	0.0	0.0	0.0	0.0	0.0	0.0	0.0	0.0	0.0	0.0	0.0	0.0
e2ddd10d433a28157b5ea4e60f6341e9	0.0	0.0	0.0	0.0	0.0	0.0	0.0	0.0	0.0	0.0	0.0	0.0	0.0	0.0	0.0	0.0	0.0	0.0	0.0	0.0	0.0	0.0	0.0	0.0	0.0	0.0	0.0	0.0	0.0	0.0	0.0	323.0	279.0	0.0	0.0	0.0	0.0	0.0	0.0	0.0	0.0	0.0	0.0	0.0	0.0	0.0	0.0	0.0	0.0
e335f74033bc634af43ee6baa84fa247	41.0	23.0	36.0	33.0	581.0	810.0	183.0	92.0	957.0	1347.0	84.0	569.0	1116.0	536.0	886.0	608.0	0.0	165.0	72.0	43.0	34.0	14.0	0.0	9.0	48.0	32.0	138.0	34.0	377.0	87.0	230.0	419.0	224.0	398.0	48.0	177.0	636.0	40.0	0.0	0.0	0.0	397.0	2895.0	58.0	450.0	477.0	555.0	262.0	62.0
e34baa22f10914e044fe55ac3da72789	0.0	0.0	0.0	0.0	0.0	0.0	0.0	0.0	0.0	0.0	0.0	0.0	0.0	0.0	0.0	0.0	0.0	95.0	182.0	0.0	0.0	0.0	0.0	0.0	0.0	0.0	0.0	0.0	0.0	0.0	0.0	0.0	0.0	0.0	0.0	0.0	0.0	0.0	0.0	0.0	0.0	0.0	0.0	0.0	0.0	0.0	0.0	0.0	0.0
e3ddc782f07b68b53fc08330f78c746c	0.0	0.0	0.0	0.0	0.0	0.0	0.0	0.0	0.0	0.0	381.0	0.0	0.0	0.0	0.0	0.0	0.0	0.0	0.0	0.0	0.0	0.0	0.0	0.0	0.0	0.0	0.0	0.0	0.0	0.0	0.0	0.0	0.0	0.0	0.0	0.0	0.0	0.0	0.0	0.0	0.0	0.0	0.0	0.0	0.0	0.0	0.0	0.0	0.0
e4f51f5933d085e5aa450915ee9a15bd	0.0	0.0	0.0	0.0	0.0	0.0	0.0	0.0	11.0	0.0	0.0	0.0	0.0	0.0	0.0	0.0	0.0	0.0	0.0	0.0	0.0	14.0	0.0	0.0	0.0	0.0	0.0	0.0	0.0	0.0	0.0	0.0	0.0	0.0	0.0	0.0	0.0	0.0	0.0	0.0	0.0	0.0	321.0	0.0	0.0	0.0	0.0	0.0	0.0
e52cbb022d6df967d43c6019a71eaa2b	0.0	0.0	311.0	638.0	85.0	105.0	264.0	0.0	257.0	215.0	0.0	0.0	0.0	0.0	0.0	0.0	0.0	66.0	211.0	0.0	222.0	0.0	0.0	0.0	0.0	0.0	97.0	169.0	0.0	0.0	328.0	0.0	0.0	0.0	0.0	0.0	0.0	0.0	0.0	369.0	0.0	238.0	196.0	0.0	0.0	0.0	0.0	0.0	0.0
e5a22110d8df2252173500500224059a	0.0	0.0	0.0	0.0	0.0	0.0	0.0	0.0	0.0	0.0	0.0	0.0	0.0	0.0	0.0	0.0	0.0	0.0	0.0	0.0	0.0	0.0	0.0	0.0	0.0	0.0	0.0	0.0	0.0	0.0	0.0	0.0	0.0	0.0	0.0	0.0	0.0	0.0	0.0	0.0	0.0	0.0	0.0	0.0	0.0	0.0	0.0	0.0	0.0
e617358af0b4a2029693b6d525a121d5	0.0	0.0	0.0	0.0	0.0	0.0	0.0	0.0	0.0	0.0	0.0	0.0	0.0	0.0	0.0	0.0	0.0	0.0	0.0	0.0	0.0	0.0	0.0	0.0	0.0	0.0	0.0	0.0	0.0	0.0	0.0	0.0	0.0	0.0	0.0	0.0	0.0	0.0	0.0	0.0	0.0	0.0	0.0	0.0	0.0	0.0	0.0	0.0	0.0
e69533f2b1cd1e9f971ea4e498b0547c	0.0	0.0	0.0	0.0	0.0	0.0	0.0	0.0	0.0	0.0	0.0	0.0	0.0	0.0	0.0	0.0	0.0	0.0	0.0	0.0	0.0	0.0	0.0	0.0	0.0	37.0	50.0	49.0	0.0	0.0	0.0	0.0	0.0	0.0	0.0	0.0	0.0	0.0	0.0	0.0	0.0	0.0	0.0	0.0	0.0	0.0	0.0	0.0	0.0
e6a55dd6f504e87f47eee6bc262ec75a	0.0	0.0	0.0	0.0	0.0	0.0	0.0	0.0	0.0	0.0	0.0	0.0	0.0	0.0	0.0	0.0	0.0	0.0	0.0	0.0	0.0	0.0	0.0	0.0	0.0	0.0	0.0	0.0	0.0	0.0	0.0	0.0	0.0	0.0	0.0	0.0	0.0	0.0	0.0	0.0	0.0	0.0	0.0	0.0	0.0	0.0	0.0	0.0	0.0
e6b73aaa129f1c43f2146bf025a3329e	0.0	0.0	0.0	0.0	0.0	0.0	0.0	0.0	0.0	0.0	0.0	0.0	0.0	0.0	0.0	0.0	0.0	0.0	0.0	0.0	0.0	0.0	0.0	0.0	0.0	0.0	0.0	0.0	0.0	0.0	0.0	0.0	0.0	0.0	0.0	0.0	0.0	0.0	0.0	0.0	0.0	0.0	0.0	0.0	0.0	0.0	0.0	0.0	0.0
e7840a6b4c3c42eed34cc2493c6275e7	0.0	0.0	0.0	0.0	0.0	0.0	0.0	0.0	0.0	0.0	0.0	0.0	0.0	0.0	0.0	0.0	0.0	0.0	0.0	0.0	0.0	0.0	0.0	0.0	0.0	0.0	0.0	0.0	0.0	0.0	0.0	0.0	0.0	0.0	0.0	0.0	0.0	65.0	0.0	0.0	0.0	0.0	0.0	0.0	0.0	0.0	0.0	0.0	0.0
e7c41b92804f5af7e54ee110e7f3110c	0.0	0.0	0.0	0.0	0.0	0.0	11.0	0.0	0.0	0.0	0.0	0.0	0.0	0.0	0.0	0.0	0.0	28.0	8.0	0.0	0.0	0.0	0.0	0.0	0.0	0.0	0.0	0.0	0.0	3.0	0.0	0.0	0.0	0.0	0.0	0.0	0.0	0.0	0.0	0.0	0.0	0.0	0.0	0.0	0.0	0.0	0.0	0.0	0.0
e805ad914a4d9fd88a6f90561b62d76e	0.0	0.0	0.0	0.0	0.0	0.0	0.0	0.0	0.0	0.0	0.0	0.0	0.0	0.0	0.0	0.0	0.0	0.0	0.0	0.0	0.0	0.0	0.0	0.0	0.0	0.0	0.0	0.0	0.0	0.0	0.0	0.0	0.0	0.0	0.0	0.0	0.0	0.0	0.0	0.0	0.0	0.0	0.0	0.0	0.0	0.0	0.0	0.0	0.0
e8623cf5403f851a520a8d2c149d8a5f	0.0	0.0	0.0	0.0	0.0	0.0	0.0	0.0	0.0	0.0	0.0	0.0	0.0	0.0	0.0	0.0	0.0	0.0	0.0	0.0	0.0	0.0	0.0	0.0	0.0	0.0	0.0	0.0	0.0	0.0	0.0	0.0	0.0	0.0	0.0	0.0	0.0	0.0	0.0	0.0	0.0	0.0	0.0	0.0	0.0	0.0	0.0	0.0	0.0
e865f29a716e8d51f83931befa951240	0.0	60.0	9.0	0.0	0.0	0.0	0.0	0.0	0.0	0.0	0.0	0.0	0.0	0.0	0.0	0.0	0.0	0.0	0.0	0.0	0.0	0.0	0.0	0.0	0.0	102.0	116.0	228.0	0.0	0.0	26.0	0.0	0.0	0.0	0.0	0.0	0.0	0.0	0.0	0.0	0.0	0.0	0.0	0.0	7.0	0.0	0.0	0.0	11.0
e88e37b7f7890f10599669b67143fa09	0.0	0.0	0.0	0.0	0.0	0.0	0.0	0.0	0.0	0.0	0.0	0.0	0.0	0.0	0.0	0.0	0.0	0.0	0.0	0.0	0.0	0.0	0.0	0.0	0.0	0.0	0.0	0.0	0.0	0.0	0.0	0.0	0.0	0.0	0.0	0.0	0.0	0.0	0.0	0.0	59.0	0.0	0.0	0.0	0.0	0.0	0.0	0.0	0.0
ea7d1f775c59d9f779016f6d2e11f55e	0.0	0.0	0.0	0.0	0.0	0.0	62.0	0.0	0.0	0.0	0.0	0.0	0.0	0.0	0.0	0.0	0.0	0.0	0.0	0.0	0.0	0.0	0.0	0.0	0.0	0.0	0.0	0.0	0.0	0.0	0.0	0.0	0.0	0.0	0.0	0.0	0.0	0.0	0.0	0.0	0.0	0.0	0.0	0.0	0.0	67.0	0.0	0.0	0.0
eb0b8f52130be36fe73dc88732bc37f1	0.0	0.0	0.0	0.0	0.0	0.0	0.0	0.0	0.0	0.0	0.0	0.0	0.0	0.0	0.0	0.0	0.0	0.0	0.0	0.0	0.0	0.0	0.0	0.0	0.0	0.0	0.0	0.0	0.0	0.0	0.0	0.0	0.0	0.0	0.0	0.0	0.0	0.0	0.0	0.0	0.0	0.0	0.0	0.0	0.0	0.0	0.0	0.0	0.0
eb6c577b7ab221ac36b32e61dfed3577	0.0	0.0	0.0	0.0	0.0	0.0	0.0	0.0	0.0	0.0	0.0	0.0	0.0	0.0	0.0	0.0	0.0	0.0	0.0	0.0	0.0	0.0	0.0	0.0	0.0	13.0	0.0	0.0	0.0	0.0	0.0	0.0	0.0	0.0	0.0	0.0	0.0	0.0	0.0	0.0	0.0	0.0	0.0	0.0	0.0	0.0	0.0	0.0	0.0
ecbe3a2c13bca09cef9d91e2456c62fd	129.0	0.0	0.0	0.0	0.0	0.0	0.0	0.0	0.0	0.0	0.0	0.0	0.0	83.0	241.0	304.0	248.0	406.0	109.0	0.0	0.0	0.0	0.0	0.0	0.0	0.0	0.0	0.0	0.0	0.0	0.0	0.0	0.0	0.0	0.0	0.0	0.0	0.0	0.0	0.0	0.0	0.0	0.0	0.0	0.0	0.0	232.0	139.0	0.0
ecef76f9fb2ac52076b7d2dccf43acda	0.0	0.0	0.0	0.0	0.0	0.0	0.0	0.0	0.0	0.0	0.0	0.0	0.0	0.0	0.0	0.0	0.0	0.0	0.0	0.0	0.0	0.0	0.0	149.0	64.0	0.0	0.0	0.0	0.0	0.0	91.0	0.0	0.0	0.0	0.0	47.0	70.0	0.0	105.0	179.0	0.0	0.0	211.0	0.0	0.0	0.0	0.0	0.0	0.0
ed0b2c436e0aa37c7501df9927eca476	0.0	0.0	69.0	67.0	0.0	0.0	0.0	0.0	375.0	377.0	59.0	91.0	0.0	0.0	0.0	0.0	75.0	0.0	0.0	0.0	0.0	79.0	376.0	0.0	110.0	97.0	148.0	385.0	118.0	80.0	291.0	0.0	0.0	0.0	430.0	0.0	0.0	0.0	0.0	91.0	0.0	0.0	0.0	0.0	0.0	0.0	0.0	704.0	0.0
ee4b4021fc67dbe957d0d72524091d10	0.0	0.0	0.0	0.0	0.0	0.0	0.0	0.0	0.0	0.0	0.0	0.0	0.0	0.0	0.0	0.0	0.0	0.0	0.0	0.0	0.0	0.0	0.0	0.0	0.0	0.0	0.0	0.0	0.0	0.0	0.0	0.0	0.0	0.0	0.0	0.0	0.0	0.0	0.0	0.0	0.0	0.0	0.0	0.0	0.0	0.0	0.0	0.0	0.0
eee617817ba722e01d2fc37a3819b87f	0.0	0.0	0.0	0.0	0.0	0.0	0.0	0.0	0.0	0.0	0.0	0.0	0.0	127.0	79.0	12.0	0.0	80.0	0.0	0.0	0.0	0.0	0.0	0.0	0.0	0.0	0.0	0.0	18.0	0.0	0.0	0.0	0.0	0.0	0.0	0.0	0.0	0.0	0.0	0.0	0.0	0.0	0.0	0.0	0.0	0.0	0.0	0.0	0.0
ef2306f52348398151462f7965fbdb20	0.0	0.0	0.0	0.0	0.0	0.0	0.0	0.0	0.0	0.0	0.0	0.0	0.0	0.0	0.0	0.0	0.0	0.0	0.0	0.0	0.0	0.0	0.0	0.0	0.0	0.0	0.0	0.0	0.0	0.0	0.0	0.0	0.0	0.0	0.0	0.0	0.0	0.0	0.0	0.0	0.0	0.0	0.0	0.0	0.0	0.0	0.0	0.0	0.0
ef2369871acca0021258379baa589127	115.0	0.0	0.0	0.0	0.0	0.0	0.0	0.0	0.0	0.0	0.0	0.0	0.0	0.0	0.0	0.0	0.0	0.0	0.0	0.0	0.0	0.0	0.0	0.0	0.0	0.0	0.0	0.0	0.0	0.0	0.0	0.0	0.0	0.0	0.0	0.0	0.0	0.0	0.0	0.0	0.0	0.0	0.0	0.0	0.0	0.0	55.0	190.0	0.0
efa8641f0ad49771c7d6b9528e34582b	0.0	0.0	0.0	0.0	0.0	170.0	494.0	0.0	0.0	0.0	0.0	0.0	0.0	0.0	0.0	0.0	0.0	0.0	0.0	0.0	0.0	0.0	0.0	0.0	0.0	0.0	31.0	242.0	0.0	48.0	7.0	0.0	0.0	0.0	187.0	0.0	44.0	0.0	0.0	0.0	0.0	0.0	0.0	0.0	0.0	0.0	0.0	0.0	0.0
effe5fdf71eb9a36ac4993ddbc162ef2	0.0	0.0	0.0	0.0	0.0	0.0	0.0	0.0	0.0	0.0	0.0	0.0	0.0	0.0	0.0	10.0	0.0	0.0	0.0	0.0	0.0	0.0	0.0	0.0	0.0	0.0	0.0	0.0	0.0	0.0	0.0	0.0	0.0	0.0	0.0	0.0	0.0	0.0	0.0	0.0	0.0	0.0	0.0	0.0	0.0	0.0	0.0	0.0	0.0
f2047101a7ec62adb3418e40ecef8eb2	0.0	0.0	0.0	0.0	0.0	0.0	0.0	4.0	10.0	11.0	5.0	11.0	15.0	0.0	0.0	0.0	0.0	0.0	0.0	0.0	9.0	0.0	9.0	0.0	8.0	0.0	0.0	0.0	0.0	0.0	0.0	0.0	0.0	0.0	9.0	0.0	0.0	0.0	0.0	0.0	6.0	8.0	8.0	19.0	22.0	0.0	0.0	0.0	0.0
f21ae878ede3c6f26bd559bb098195f4	0.0	0.0	0.0	0.0	0.0	0.0	0.0	0.0	0.0	0.0	0.0	0.0	0.0	45.0	362.0	190.0	407.0	576.0	217.0	0.0	0.0	0.0	0.0	0.0	0.0	0.0	0.0	0.0	0.0	83.0	2030.0	0.0	0.0	0.0	0.0	0.0	0.0	0.0	0.0	0.0	0.0	0.0	0.0	0.0	0.0	0.0	0.0	0.0	0.0
f243876948ab4496310b934dcf6b17d3	0.0	0.0	0.0	0.0	394.0	4174.0	2036.0	83.0	135.0	323.0	0.0	0.0	0.0	3846.0	437.0	823.0	0.0	396.0	391.0	0.0	0.0	0.0	176.0	0.0	0.0	0.0	0.0	18.0	2055.0	559.0	165.0	0.0	0.0	0.0	0.0	15.0	130.0	0.0	0.0	0.0	0.0	0.0	0.0	0.0	0.0	0.0	0.0	0.0	0.0
f2dea258604b21bd82dafc01f5839ad8	0.0	0.0	0.0	0.0	0.0	0.0	0.0	0.0	0.0	0.0	0.0	0.0	9.0	0.0	0.0	9.0	0.0	0.0	0.0	0.0	0.0	0.0	0.0	0.0	0.0	0.0	0.0	0.0	0.0	0.0	0.0	0.0	0.0	0.0	0.0	0.0	0.0	0.0	0.0	0.0	0.0	0.0	0.0	0.0	0.0	0.0	0.0	0.0	0.0
f2f4ac6bb01365cfdf8d32405d5be064	0.0	0.0	0.0	0.0	0.0	0.0	0.0	0.0	0.0	0.0	0.0	0.0	5275.0	0.0	0.0	0.0	0.0	0.0	0.0	0.0	0.0	0.0	0.0	0.0	0.0	0.0	0.0	0.0	0.0	0.0	0.0	0.0	0.0	0.0	0.0	0.0	0.0	0.0	0.0	0.0	0.0	0.0	0.0	0.0	0.0	0.0	0.0	0.0	0.0
f3a49753eddab2359376035db0dc6d16	0.0	0.0	0.0	0.0	0.0	0.0	0.0	0.0	0.0	0.0	0.0	0.0	0.0	0.0	0.0	0.0	0.0	0.0	0.0	0.0	0.0	0.0	0.0	0.0	0.0	0.0	0.0	0.0	0.0	0.0	0.0	0.0	0.0	81.0	0.0	0.0	0.0	0.0	0.0	0.0	0.0	0.0	0.0	0.0	0.0	0.0	0.0	0.0	0.0
f3f341521bc61c84f713d21e53843bfb	0.0	0.0	0.0	0.0	0.0	0.0	78.0	0.0	0.0	0.0	0.0	0.0	0.0	0.0	0.0	0.0	0.0	0.0	0.0	0.0	0.0	0.0	0.0	0.0	0.0	0.0	0.0	0.0	0.0	0.0	0.0	0.0	0.0	0.0	0.0	0.0	0.0	0.0	0.0	0.0	0.0	0.0	0.0	0.0	0.0	67.0	0.0	0.0	0.0
f469c615ba77af7743cfd74ccf26e1f2	0.0	4.0	5.0	0.0	0.0	18.0	12.0	8.0	16.0	7.0	0.0	0.0	0.0	10.0	9.0	5.0	9.0	22.0	14.0	0.0	7.0	0.0	18.0	0.0	6.0	0.0	4.0	66.0	0.0	7.0	9.0	0.0	0.0	0.0	8.0	0.0	0.0	0.0	0.0	0.0	0.0	0.0	0.0	0.0	0.0	0.0	0.0	0.0	0.0
f5e80f098706bb8193804705d937d030	0.0	0.0	0.0	0.0	104.0	0.0	0.0	0.0	0.0	0.0	0.0	0.0	0.0	0.0	0.0	0.0	0.0	0.0	0.0	0.0	0.0	0.0	0.0	0.0	0.0	0.0	0.0	0.0	0.0	0.0	0.0	0.0	0.0	0.0	0.0	0.0	0.0	0.0	0.0	0.0	0.0	0.0	0.0	0.0	0.0	0.0	0.0	0.0	0.0
f5f5e0da89730462abaf6301a9557193	4454.0	663.0	2025.0	3274.0	623.0	5668.0	16191.0	861.0	5253.0	4230.0	232.0	5828.0	4449.0	679.0	669.0	1668.0	1587.0	6653.0	5333.0	141.0	1619.0	1133.0	2107.0	1770.0	6228.0	385.0	2189.0	9476.0	239.0	2548.0	7718.0	280.0	875.0	3293.0	1687.0	611.0	6715.0	196.0	3291.0	6321.0	191.0	6226.0	1844.0	107.0	1894.0	631.0	587.0	7270.0	1975.0
f6b6bea102cc8a31b1e8a43d8a001dfd	0.0	0.0	0.0	0.0	0.0	0.0	0.0	0.0	0.0	0.0	0.0	0.0	0.0	0.0	0.0	0.0	0.0	0.0	0.0	0.0	0.0	0.0	167.0	211.0	0.0	0.0	0.0	0.0	0.0	40.0	0.0	0.0	0.0	0.0	0.0	0.0	0.0	0.0	0.0	0.0	0.0	0.0	0.0	0.0	0.0	0.0	0.0	174.0	0.0
f701244d1cfe1e9f5c2d34b7579ba820	76.0	0.0	0.0	0.0	0.0	0.0	0.0	0.0	0.0	0.0	0.0	0.0	0.0	0.0	0.0	0.0	0.0	0.0	0.0	0.0	0.0	0.0	0.0	0.0	0.0	0.0	0.0	0.0	0.0	0.0	0.0	0.0	0.0	0.0	0.0	0.0	0.0	0.0	0.0	0.0	0.0	0.0	0.0	0.0	0.0	0.0	0.0	0.0	0.0
f7870a4e6cccb8a029cf6f0091c106f5	157.0	0.0	0.0	124.0	0.0	25.0	0.0	0.0	33.0	56.0	0.0	0.0	77.0	0.0	0.0	0.0	0.0	36.0	128.0	0.0	24.0	10.0	0.0	104.0	0.0	0.0	0.0	0.0	0.0	0.0	0.0	0.0	0.0	0.0	25.0	0.0	0.0	0.0	34.0	50.0	0.0	32.0	0.0	0.0	0.0	0.0	0.0	47.0	0.0
f7aafe469349d4c05bf99701b80d911a	0.0	0.0	0.0	0.0	0.0	0.0	0.0	0.0	0.0	0.0	0.0	0.0	0.0	0.0	0.0	0.0	0.0	0.0	0.0	0.0	0.0	0.0	0.0	0.0	0.0	0.0	0.0	0.0	0.0	0.0	0.0	0.0	0.0	0.0	0.0	0.0	0.0	0.0	0.0	0.0	0.0	0.0	0.0	0.0	0.0	0.0	0.0	0.0	0.0
f7ac327ba0db6f5e6f26c05eda217f76	0.0	0.0	0.0	12.0	0.0	0.0	0.0	0.0	0.0	0.0	0.0	0.0	0.0	0.0	0.0	0.0	0.0	0.0	0.0	0.0	0.0	0.0	0.0	0.0	0.0	0.0	0.0	0.0	0.0	0.0	0.0	0.0	0.0	0.0	0.0	17.0	0.0	0.0	0.0	0.0	0.0	0.0	48.0	0.0	0.0	0.0	0.0	0.0	0.0
f839fb9fe3f69f02d1fbce2d784950ac	0.0	0.0	0.0	0.0	0.0	0.0	0.0	0.0	0.0	0.0	0.0	0.0	0.0	0.0	0.0	0.0	0.0	0.0	0.0	0.0	0.0	0.0	0.0	0.0	0.0	0.0	0.0	53.0	0.0	0.0	0.0	0.0	0.0	0.0	0.0	0.0	0.0	0.0	0.0	0.0	0.0	0.0	0.0	0.0	0.0	0.0	0.0	0.0	0.0
f83c77fb3abf69af93fa4221375b0079	0.0	0.0	0.0	0.0	0.0	0.0	0.0	0.0	4.0	0.0	0.0	0.0	0.0	0.0	0.0	0.0	0.0	0.0	0.0	0.0	0.0	4.0	8.0	0.0	0.0	0.0	0.0	0.0	0.0	0.0	12.0	0.0	0.0	0.0	0.0	0.0	0.0	0.0	0.0	0.0	0.0	0.0	0.0	0.0	0.0	0.0	0.0	0.0	0.0
fa357b9b29221fcd7903d647ce8a58cf	0.0	0.0	0.0	0.0	62.0	833.0	472.0	0.0	0.0	0.0	0.0	0.0	0.0	0.0	0.0	0.0	0.0	0.0	0.0	0.0	0.0	0.0	0.0	0.0	0.0	0.0	0.0	0.0	0.0	0.0	0.0	0.0	0.0	0.0	0.0	0.0	0.0	0.0	0.0	0.0	0.0	0.0	0.0	0.0	0.0	0.0	0.0	0.0	0.0
fbd8ccde8968711b4b00e8e192e86be6	0.0	0.0	0.0	0.0	0.0	0.0	0.0	0.0	0.0	0.0	17.0	0.0	0.0	0.0	0.0	0.0	0.0	0.0	0.0	0.0	0.0	0.0	0.0	0.0	0.0	0.0	0.0	0.0	0.0	0.0	0.0	0.0	0.0	9.0	0.0	0.0	0.0	0.0	0.0	0.0	0.0	0.0	0.0	0.0	0.0	0.0	0.0	0.0	0.0
fd0fb0586725dfcde05920c0d72fe004	0.0	0.0	0.0	0.0	137.0	55.0	340.0	0.0	75.0	40.0	0.0	0.0	0.0	68.0	0.0	318.0	0.0	0.0	0.0	0.0	0.0	0.0	0.0	0.0	0.0	0.0	0.0	0.0	0.0	0.0	0.0	0.0	0.0	0.0	0.0	0.0	0.0	0.0	0.0	0.0	0.0	0.0	0.0	0.0	0.0	0.0	0.0	0.0	0.0
fd3959ef82be0fd8f895dea476211c8f	0.0	0.0	0.0	0.0	0.0	0.0	0.0	0.0	0.0	0.0	0.0	59.0	0.0	0.0	0.0	0.0	0.0	0.0	0.0	0.0	0.0	0.0	0.0	0.0	0.0	0.0	0.0	0.0	0.0	0.0	0.0	0.0	0.0	0.0	0.0	0.0	0.0	0.0	0.0	0.0	0.0	0.0	0.0	0.0	0.0	0.0	0.0	0.0	0.0
fda5937981d6fd1f3322d248fbcfb0f7	0.0	0.0	0.0	0.0	0.0	0.0	0.0	0.0	0.0	0.0	0.0	0.0	0.0	0.0	0.0	0.0	0.0	0.0	0.0	0.0	0.0	0.0	0.0	0.0	0.0	0.0	0.0	0.0	0.0	0.0	0.0	0.0	0.0	0.0	0.0	0.0	0.0	0.0	0.0	0.0	0.0	0.0	0.0	0.0	0.0	0.0	0.0	0.0	0.0
ff13b94f086de281d055a92e1b1756ff	2.0	0.0	0.0	0.0	0.0	0.0	0.0	0.0	0.0	0.0	0.0	0.0	0.0	0.0	0.0	0.0	0.0	0.0	0.0	0.0	0.0	0.0	0.0	0.0	0.0	0.0	0.0	0.0	0.0	0.0	0.0	0.0	0.0	0.0	0.0	0.0	0.0	0.0	0.0	0.0	0.0	0.0	0.0	0.0	0.0	0.0	0.0	0.0	0.0
ff147b1856f44284cc7821f230812568	0.0	0.0	0.0	0.0	0.0	0.0	0.0	0.0	0.0	0.0	0.0	0.0	0.0	0.0	0.0	0.0	0.0	0.0	0.0	0.0	27.0	0.0	0.0	0.0	0.0	0.0	0.0	0.0	0.0	0.0	0.0	0.0	0.0	0.0	0.0	0.0	0.0	0.0	0.0	0.0	0.0	0.0	0.0	0.0	0.0	0.0	0.0	0.0	0.0
fff9fd9fdd5a143852810cc1efda341f	0.0	20.0	7.0	0.0	0.0	0.0	0.0	10.0	0.0	0.0	0.0	0.0	0.0	0.0	0.0	0.0	0.0	0.0	0.0	10.0	19.0	0.0	0.0	4.0	0.0	17.0	12.0	33.0	14.0	0.0	0.0	14.0	0.0	0.0	26.0	0.0	13.0	0.0	0.0	0.0	16.0	0.0	0.0	0.0	0.0	0.0	7.0	0.0	0.0
[truncated: 48 more columns]
