# Supplementary material for: Diets with and without edible cricket support a similar level of diversity in the gut microbiome of dogs
Source: PeerJ. 2019 Sep 10;7:e7661. doi: 10.7717/peerj.7661 (PMC6743483; doi:10.7717/peerj.7661)
Supplement: Supplemental Information 5 [file peerj-07-7661-s005.xlsx]

## Sheet: Sheet1
Supplemental Table S4. Two-way analysis of variance of read counts.
P-values in bold are considered statistically significant.
	Degrees of freedom	Sum of squares	Mean square	F	P
Diet	3	734900000	245000000	0.665	0.575
Sampling Day	2	4568000000	2284000000	6.202	0.00309
Diet:Sampling Day	6	2588000000	431300000	1.171	0.32966
Residuals	83	30570000000	368300000
