# Supplementary material for: Diets with and without edible cricket support a similar level of diversity in the gut microbiome of dogs
Source: PeerJ. 2019 Sep 10;7:e7661. doi: 10.7717/peerj.7661 (PMC6743483; doi:10.7717/peerj.7661)
Supplement: Supplemental Information 7 [file peerj-07-7661-s007.xlsx]

## Sheet: Sheet1
Supplemental Table S6. Analysis of composition of microbiomes at a p-value of 0.05, for ASVs with at least 500 total reads and minimum prevalence of 10% of samples.
Feature ID	W statistic	Detected 0.9	Detected 0.8	Detected 0.7	Detected 0.6
d49783e7800974b5f2bcce554e26072e	3	FALSE	FALSE	FALSE	FALSE
47d2f0adc9e8063c45ed211dfd73fd63	1	FALSE	FALSE	FALSE	FALSE
00e664ff85ca9220bb56d45bfb2fd90b	0	FALSE	FALSE	FALSE	FALSE
02b4317d07dfa2d4bcf0b885431ba6ce	0	FALSE	FALSE	FALSE	FALSE
039b55af3f78721e8ded7864c1006751	0	FALSE	FALSE	FALSE	FALSE
04675dd1c74bce631528657ffb40197e	0	FALSE	FALSE	FALSE	FALSE
07bbae60db6f3486111e0b9846b2a520	0	FALSE	FALSE	FALSE	FALSE
08a0cf376add32f3f4b57ec1e82a7a27	0	FALSE	FALSE	FALSE	FALSE
08bd43071a06abf56df235fca6655bea	0	FALSE	FALSE	FALSE	FALSE
0ba92b5d91ba43524ebc6ea1ae7c5a73	0	FALSE	FALSE	FALSE	FALSE
0de5e35ca756afdfe2aa8e4233692286	0	FALSE	FALSE	FALSE	FALSE
0df6c802966e8670279671824da4f10a	0	FALSE	FALSE	FALSE	FALSE
0e3e4513e61848ed7e032f1ddbc6f42e	0	FALSE	FALSE	FALSE	FALSE
0e946c1f69e5e0d9ad68a03b2bf71d81	0	FALSE	FALSE	FALSE	FALSE
12615dfed222d35c1582cbd6cef48013	0	FALSE	FALSE	FALSE	FALSE
13d0e662684249be04d631981ca31b47	0	FALSE	FALSE	FALSE	FALSE
1541faf3a457cc8cc05b01ce30983449	0	FALSE	FALSE	FALSE	FALSE
17f1823cbf697d89097b91e8ca1d7d1f	0	FALSE	FALSE	FALSE	FALSE
185ef6bb79a2ba1a7599caa613caabda	0	FALSE	FALSE	FALSE	FALSE
19d90cb7ea515676f735b4781f63e3c7	0	FALSE	FALSE	FALSE	FALSE
1a1d2fe5a9919b3662efe09ab6aeff6f	0	FALSE	FALSE	FALSE	FALSE
1bc1f0e94c2e5c3f32e5b2746769efb4	0	FALSE	FALSE	FALSE	FALSE
1d35d0a2fb99c554d8a1d71d4c19fe95	0	FALSE	FALSE	FALSE	FALSE
1d49df56b83a383d8b998af9d148f52c	0	FALSE	FALSE	FALSE	FALSE
1df0c54b8fd680a8ea6bffe7de482f43	0	FALSE	FALSE	FALSE	FALSE
1fd294eea9485182ef6ac20c65e5a949	0	FALSE	FALSE	FALSE	FALSE
219f45e72e6e7b7b752b314894cc06a4	0	FALSE	FALSE	FALSE	FALSE
22d594c1217cb43be704c53c413bdfec	0	FALSE	FALSE	FALSE	FALSE
24cb328c9fd7acc137e16d564d2da79b	0	FALSE	FALSE	FALSE	FALSE
25245b79d9fc0d1543d65047cccd5b9f	0	FALSE	FALSE	FALSE	FALSE
252d80063fb106ca6fd16b31518ba24f	0	FALSE	FALSE	FALSE	FALSE
26c6e3ed14694582e207478c1f23c21f	0	FALSE	FALSE	FALSE	FALSE
27af6946079ffdcc29ae6f9f6640a637	0	FALSE	FALSE	FALSE	FALSE
285d6ca413ffd7ed98b964a89abed929	0	FALSE	FALSE	FALSE	FALSE
2a7169b7465789a82b4f47c3d934d259	0	FALSE	FALSE	FALSE	FALSE
2cb1ff2f9d7a33605020b6fff33c71b8	0	FALSE	FALSE	FALSE	FALSE
2d7a542c9ed7f317cb4690a011356f3b	0	FALSE	FALSE	FALSE	FALSE
2ef1e51ab1cf99a3c6417b05a060830e	0	FALSE	FALSE	FALSE	FALSE
2f8ad4365632e4a05d8897ac4ee70b3a	0	FALSE	FALSE	FALSE	FALSE
2fac3ca239726cb71f866e0ac9231c3e	0	FALSE	FALSE	FALSE	FALSE
2fce24ed9da4c73ffcf0f24fd988e59e	0	FALSE	FALSE	FALSE	FALSE
30f8d4f117e346821019e922f3735cca	0	FALSE	FALSE	FALSE	FALSE
3123f66563808a192c7a731b53c0807f	0	FALSE	FALSE	FALSE	FALSE
317952e7a3686a4bb9458e7cc82acaf7	0	FALSE	FALSE	FALSE	FALSE
31e57a1ab065214bb6b49f117e3f3499	0	FALSE	FALSE	FALSE	FALSE
328a6bab76815d3afb5cf006033a80af	0	FALSE	FALSE	FALSE	FALSE
33deb57a51743c338407d5c7e9b6f5fd	0	FALSE	FALSE	FALSE	FALSE
3bac14d2805bf995afe9d316a5777b1e	0	FALSE	FALSE	FALSE	FALSE
3d6657c33fee3a6c6ea2b90982a59c1a	0	FALSE	FALSE	FALSE	FALSE
3dd7acf39ab927348aafcd8acb08dd9a	0	FALSE	FALSE	FALSE	FALSE
432c814024bdfd89d3273986167eefb9	0	FALSE	FALSE	FALSE	FALSE
452e8489334d0ba0cf7eeccea28f1364	0	FALSE	FALSE	FALSE	FALSE
4b7712254e4dd8d5bc585d4a6c5c2e88	0	FALSE	FALSE	FALSE	FALSE
4ebcf74b2783b601ceaf1ca7a994420a	0	FALSE	FALSE	FALSE	FALSE
4fba6fef450158c1bd1cbcb5a0e8f5e5	0	FALSE	FALSE	FALSE	FALSE
517b36b986012394a442af4336b89612	0	FALSE	FALSE	FALSE	FALSE
533b6c05a74b2c25a94f884d6fe42f9d	0	FALSE	FALSE	FALSE	FALSE
5630abcf2a0751973b520c34da2efded	0	FALSE	FALSE	FALSE	FALSE
5699b09d3c91c083e8ce6bcafc742e25	0	FALSE	FALSE	FALSE	FALSE
56be4da3a014f35ce47922774c9156c9	0	FALSE	FALSE	FALSE	FALSE
5adaae396d2fc53b0d8a3ed71b869e7f	0	FALSE	FALSE	FALSE	FALSE
5ae4ef9c1fc42816d978466635ff4ab8	0	FALSE	FALSE	FALSE	FALSE
621492842a9298d79db8d956f546cd46	0	FALSE	FALSE	FALSE	FALSE
63e7b429d91966909c8b2e461d471b7c	0	FALSE	FALSE	FALSE	FALSE
64b75473aff451e76e946c655fcbb361	0	FALSE	FALSE	FALSE	FALSE
65057f7432d10c06a93825a2c04dccde	0	FALSE	FALSE	FALSE	FALSE
66829becceb306e439f7edc72fed5337	0	FALSE	FALSE	FALSE	FALSE
67088be21010290a02813d727dd577bc	0	FALSE	FALSE	FALSE	FALSE
675c847bccbc53942ebb7b8cbb4efc4d	0	FALSE	FALSE	FALSE	FALSE
67a0fb4656443a145f3e8068e761faef	0	FALSE	FALSE	FALSE	FALSE
69659d7edd60cd37bbdc9e3bb7f77431	0	FALSE	FALSE	FALSE	FALSE
6aec6763df108cf56bb231d8d7486e5e	0	FALSE	FALSE	FALSE	FALSE
6dfb118aa8b73ede1bdb71dedc23838c	0	FALSE	FALSE	FALSE	FALSE
6e57b32b545e72b802822e1554c70868	0	FALSE	FALSE	FALSE	FALSE
6eaef2dd2e8097421a196c104a2b76c8	0	FALSE	FALSE	FALSE	FALSE
708b000c48dbefb1454b79108d2a1f70	0	FALSE	FALSE	FALSE	FALSE
70ba7f010c09d57ed2362bd06da989eb	0	FALSE	FALSE	FALSE	FALSE
78d4f442773fc72402c01693d81a45e6	0	FALSE	FALSE	FALSE	FALSE
7a21bb7da3ce9ff23c72fc82d270bd56	0	FALSE	FALSE	FALSE	FALSE
7bec267b66361a3a0b4e8f1b7424f79b	0	FALSE	FALSE	FALSE	FALSE
7eac17dba253d45b7426ebc866487e31	0	FALSE	FALSE	FALSE	FALSE
807ab4dce101a0cca3e66c559d190b9a	0	FALSE	FALSE	FALSE	FALSE
8286e6beb85376d7dcdd7eaba44c2e9f	0	FALSE	FALSE	FALSE	FALSE
88f513b4721d77f072c33f0cd485460a	0	FALSE	FALSE	FALSE	FALSE
8b80340fccbb20bbc0b06b52e5a279cd	0	FALSE	FALSE	FALSE	FALSE
8d703908c09c7cb0da2a4398dd74f9f8	0	FALSE	FALSE	FALSE	FALSE
8d8e2d43cbf7a1a15ecd9e22172878e9	0	FALSE	FALSE	FALSE	FALSE
8dd4db7356ab870ff058a89454633704	0	FALSE	FALSE	FALSE	FALSE
8e83238a1a628f1db6f17d9e5524714f	0	FALSE	FALSE	FALSE	FALSE
9317a85e5ee38b019e30ee3aee0f21e0	0	FALSE	FALSE	FALSE	FALSE
932965d7ed2166402b521fea7a1029a4	0	FALSE	FALSE	FALSE	FALSE
9580aa8a52ec18a4e92e701cdb595faa	0	FALSE	FALSE	FALSE	FALSE
95fdd816723ca482a5caba10bea171c8	0	FALSE	FALSE	FALSE	FALSE
9624ce4cefb03530aaafca65b645cfcc	0	FALSE	FALSE	FALSE	FALSE
96cf4779be686036f92ee15e58b72d52	0	FALSE	FALSE	FALSE	FALSE
98143d3e3cd541c0028117de28d58c8c	0	FALSE	FALSE	FALSE	FALSE
99deb3c5ecb022ec05609ebd1112a557	0	FALSE	FALSE	FALSE	FALSE
9a67e1965fe9ce8fed8d8fbe40c3ec36	0	FALSE	FALSE	FALSE	FALSE
9acb555d3c5dd77e9035a661e7ad1bb6	0	FALSE	FALSE	FALSE	FALSE
9db6065dfa5f306778c1a370f3267d73	0	FALSE	FALSE	FALSE	FALSE
9fec7bdd6bd88e710bd69b15692e54a0	0	FALSE	FALSE	FALSE	FALSE
a1a2a4326524ddcb86d54831586052d2	0	FALSE	FALSE	FALSE	FALSE
a248d70e41d75f4773ef7c94e831a21a	0	FALSE	FALSE	FALSE	FALSE
a383bbf0dc0a9f5c17cf3303b55af028	0	FALSE	FALSE	FALSE	FALSE
a63f65ad0f7a1ffc9e5ea828e95cdd6b	0	FALSE	FALSE	FALSE	FALSE
a9bb68003ede7e088883192aa960faae	0	FALSE	FALSE	FALSE	FALSE
ac1fe3ea8278e7c20c0dee2c07a5e59a	0	FALSE	FALSE	FALSE	FALSE
ae294d0eeda4b1244450fbcb30cfe221	0	FALSE	FALSE	FALSE	FALSE
afa3e197ab31aa17a760b9a076eb42f3	0	FALSE	FALSE	FALSE	FALSE
b05080b88bcf581a4e0ad0be14acecdb	0	FALSE	FALSE	FALSE	FALSE
b111bcb6e5e9a75fb9e2eee7756245c8	0	FALSE	FALSE	FALSE	FALSE
b41cd79add38b5daaa0c718970e1adab	0	FALSE	FALSE	FALSE	FALSE
b6e68ad89a1f9842ff86e22da9ded98e	0	FALSE	FALSE	FALSE	FALSE
b76eea92c7c70fa596414a961fc22611	0	FALSE	FALSE	FALSE	FALSE
b9bd4ddc71b5261571e53f606451241d	0	FALSE	FALSE	FALSE	FALSE
c0d0c8ec9372389706e35329bac258bc	0	FALSE	FALSE	FALSE	FALSE
c12cf5a39dca89bac684ef6cf3475610	0	FALSE	FALSE	FALSE	FALSE
c24e0e391aa836b5eae25567c7eb89ee	0	FALSE	FALSE	FALSE	FALSE
c26fca23327b42a8fc70f54fca3c782b	0	FALSE	FALSE	FALSE	FALSE
c62e8e07e8682bd078bf5d2d27c95596	0	FALSE	FALSE	FALSE	FALSE
c6c3ab4e828fb40d6e05967b7aac9338	0	FALSE	FALSE	FALSE	FALSE
c81d2bd60b0b2a355bc6e63534ecc66c	0	FALSE	FALSE	FALSE	FALSE
c87f6f342578d5c3057ee3379edf783d	0	FALSE	FALSE	FALSE	FALSE
c992c6eb5c9c00d1814d7b84ea0a1336	0	FALSE	FALSE	FALSE	FALSE
ca35d5f5f1a0f225e7f1b39a00dff592	0	FALSE	FALSE	FALSE	FALSE
cd9ca840390c8c0d54da8c1a984f2b37	0	FALSE	FALSE	FALSE	FALSE
d20b46e3c9d79a8e49a48f112fc03d4f	0	FALSE	FALSE	FALSE	FALSE
d2ed5fe0443294c72f4a4dd352e80e8c	0	FALSE	FALSE	FALSE	FALSE
d46e2205f0c6ecf67b51f83d111c509c	0	FALSE	FALSE	FALSE	FALSE
d4fa4fac43a02a3d2d49ed4399149f8a	0	FALSE	FALSE	FALSE	FALSE
d6aca1ce3a8896b5a4ac550a4108ddd9	0	FALSE	FALSE	FALSE	FALSE
da6a7cba87e0895b9cbe6037b9bd8b3b	0	FALSE	FALSE	FALSE	FALSE
dbcdaca3ee9e9fe75d8829e87b8551dc	0	FALSE	FALSE	FALSE	FALSE
dc9ddb6b3c51c6926b26dc6d65ff66c3	0	FALSE	FALSE	FALSE	FALSE
df0e3d38eec730326754d8c17a8b8efe	0	FALSE	FALSE	FALSE	FALSE
df37b62e507e32409df4885c1ad2ce14	0	FALSE	FALSE	FALSE	FALSE
e02967778c804350d971534895b0dfae	0	FALSE	FALSE	FALSE	FALSE
e335f74033bc634af43ee6baa84fa247	0	FALSE	FALSE	FALSE	FALSE
e52cbb022d6df967d43c6019a71eaa2b	0	FALSE	FALSE	FALSE	FALSE
e865f29a716e8d51f83931befa951240	0	FALSE	FALSE	FALSE	FALSE
ecbe3a2c13bca09cef9d91e2456c62fd	0	FALSE	FALSE	FALSE	FALSE
ecef76f9fb2ac52076b7d2dccf43acda	0	FALSE	FALSE	FALSE	FALSE
ed0b2c436e0aa37c7501df9927eca476	0	FALSE	FALSE	FALSE	FALSE
efa8641f0ad49771c7d6b9528e34582b	0	FALSE	FALSE	FALSE	FALSE
f243876948ab4496310b934dcf6b17d3	0	FALSE	FALSE	FALSE	FALSE
f469c615ba77af7743cfd74ccf26e1f2	0	FALSE	FALSE	FALSE	FALSE
f5f5e0da89730462abaf6301a9557193	0	FALSE	FALSE	FALSE	FALSE
f6b6bea102cc8a31b1e8a43d8a001dfd	0	FALSE	FALSE	FALSE	FALSE
f7870a4e6cccb8a029cf6f0091c106f5	0	FALSE	FALSE	FALSE	FALSE
fd0fb0586725dfcde05920c0d72fe004	0	FALSE	FALSE	FALSE	FALSE
fff9fd9fdd5a143852810cc1efda341f	0	FALSE	FALSE	FALSE	FALSE
